# Supplementary material for: Towards automated behaviour monitoring in wildlife: a review of machine learning approaches using accelerometer data
Source: PeerJ. 2026 May 11;14:e21069. doi: 10.7717/peerj.21069 (PMC13175066; doi:10.7717/peerj.21069)
Supplement: Supplemental Information 2 — The complete list of articles studied in this literature review along with the information extracted from each study (only for the studies on wildlife). [file peerj-14-21069-s002.xlsx]

## Sheet: wild
Publication Type	Publication Type	Authors	Article Title	Source Title	Publication Year	DOI	Countries authors	Coutries application	GPS coordonnees application DMS	GPS coordonne DD	Type species	Species group	species	endangered status	endangered	Application ecology	nb of ind equiped	nb of ind used	method (Supervised/unsupervised)	deep learning	software used	algorithms	comparison algorithm	best method	nb of variables	data recorded	frequency accelerometer (Hz)	validation of the signal	nb of behaviours	behaviours	free-ranging/captivity	model validation method	indviduals separated in training/testing dataset
article		Sakamoto, K.Q., Sato, K., Ishizuka, M., Watanuki, Y., Takahashi, A., Daunt, F., Wanless, S.	Can ethograms be automatically generated using body acceleration data from free-ranging birds?	PLOS ONE	2009	https://doi.org/10.1371/journal.pone.0005379	Japan, UK	Scotland	56°11'00.0"N 2°33'00.0"W	56.183333, -2.550000	terrestre/marine	seabird	European shag (Phalacrocorax aristotelis)	LC	no	no	16		unsupervised	no		K-means	no			2D acc, depth,	64	depth data	20		free-ranging
article		Nathan, R; Spiegel, O; Fortmann-Roe, S; Harel, R; Wikelski, M; Getz, WM	Using tri-axial acceleration data to identify behavioral modes of free-ranging animals: general concepts and tools illustrated for griffon vultures	JOURNAL OF EXPERIMENTAL BIOLOGY	2012	10.1242/jeb.058602	Israel, USA, Germany, South Africa	Israel	31°04'48.5"N 34°49'41.8"E	31.080139, 34.828278	terrestre	bird	griffon vulture (Gyps fulvus)	LC	no	yes	43 (free-ranging), 2 (captivity)	43 (free-ranging), 2 (captivity)	supervised	no	R	LDA, SVM, CART, RF, ANN	yes	RF	38	gps, 3D acc, UHF	3.3	direct field observations, captivity	7	active flight, passive flight (soaring–gliding), eating, lying down, preening, running, standing.	free-ranging, captivity	train/test	no
article		Grünewälder, S; Broekhuis, F; Macdonald, DW; Wilson, AM; McNutt, JW; Shawe-Taylor, J; Hailes, S	Movement Activity Based Classification of Animal Behaviour with an Application to Data from Cheetah (Acinonyx jubatus)	PLOS ONE	2012	10.1371/journal.pone.0049120	UK, Botswana	Bostwana	19°31'00.0"S 23°37'00.0"E	-19.516667, 23.616667	terrestre	felidae	cheetah (Acinonyx jubatus)	VU	yes	yes	6	6	supervised	no		SVM	no		2	gps, 2D acc		direct field observations	3	stationary, mobile, feeding	free-ranging	cross validation	no
article		Shamoun-Baranes, J., Bom, R., van Loon, E.E., Ens, B.J.B.B.J., Oosterbeek, K., Bouten, W,	From sensor data to animal behaviour: An oystercatcher example.	PLOS ONE	2012	https://doi.org/10.1371/journal.pone.0037997	The Netherlands	The Netherlands	53°29'28.4"N 6°13'57.7"E	53.491222, 6.232694	terrestre/marine	seabird	Eurasian oystercatcher (Haematopus ostralegus)	NT	no	yes	3	3	supervised	no	R	CART	no		17	3D acc, GPS	20	direct field observations	3, 8	No locomotion, terrestrial locomotion, fly / aggression, body care, fly, forage, handle, sit, stand, walk	free-ranging	cross validation	no
article		Spiegel, O., Harel, R., Getz, W.M, Nathan, R,	Mixed strategies of griffon vultures’ (Gyps fulvus) response to food deprivation lead to a hump-shaped movement pattern	MOVEMENT ECOLOGY	2013	https://doi.org/10.1186/2051-3933-1-5	Israel, USA, South Africa	Israel	31°04'48.5"N 34°49'41.8"E	31.080139, 34.828278	terrestre	bird	griffon vulture (Gyps fulvus)	LC	no	yes	53	47	supervised	no	R	ANN	no		38	gps, 3D acc, UHF	3.3	direct field observations, captivity	7	active flight (wing flapping), passive flight (soaring–gliding), standing, lying down, preening, running (including other active behaviors on the ground), eating	free-ranging
article		Gao, LL; Campbell, HA; Bidder, OR; Hunter, J	A Web-based semantic tagging and activity recognition system for species' accelerometry data	ECOLOGICAL INFORMATICS	2013	10.1016/j.ecoinf.2012.09.003	Australia, UK	UK	50°58'20.5"N 3°01'48.9"W	50.972357, -3.030241	terrestre	mustelidae	human (Homo sapiens), domestic dog (Canis familiaris), Eurasian badger (Meles meles)	LC	no	no	8,6,5	8,6,5	supervised	no	java	SVM	no		5	3D acc	1	visual inspection of data, camera field observations	5.6		free-ranging	train/test	no indication
article		Campbell, H.A., Gao, L., Bidder, O.R., Hunter, J., Franklin, C.E., 2013. . 216, 4501–6.	Creating a behavioural classification module for acceleration data: using a captive surrogate for difficult to observe species	JOURNAL OF EXPERIMENTAL BIOLOGY	2013	https://doi.org/10.1242/jeb.089805	Australia, UK				terrestre	canidae, mustelidae, felidae, felidae, crocodilla, marsupialia, marsupialia, echnida	domestic dog (Canis familiaris), Australian dingo (Canis lupus dingo), Eurasian badger (Meles meles), Bengal tiger (Panthera tigris tigris), African cheetah (Acinonyx jubatus), American alligator (Alligator mississippiensis), hairy-nosed wombat (Lasiorhinus krefftii), Eastern grey kangaroo (Macropus giganteus), short-beaked echidna (Tachyglossus aculeatus)	VU, LC, EN, VU, LC, CR, LC, LC	yes	no	6.1	6.1	supervised	no	gao et al 2013	SVM	no		5	3D acc	1	captivity	5		captivity	train/test	yes
article		Nishizawa, H., Noda, T., Yasuda, T., Okuyama, J., Arai, N., Kobayashi, M.	Decision tree classification of behaviors in the nesting process of green turtles (Chelonia mydas) from tri-axial acceleration data.	J. Ethol.	2013	https://doi.org/10.1007/s10164-013-0381-1	Japan, USA	Japan	24°31'12.0"N 124°17'24.0"E	24.520000, 124.290000	terrestre	sea turtle	green turtle (Chelonia mydas)	EN	yes	no	2	2	supervised	no	weka sotware	DT	no		40	3D acc	16, 8	direct field observations	5	Crawling, digging a body pit, digging a egg chamber, depositing eggs, covering the egg chamber, camouflaging the site	free-ranging	cross validation	no
article		Bidder, OR; Campbell, HA; Gómez-Laich, A; Urgé, P; Walker, J; Cai, YZ; Gao, LL; Quintana, F; Wilson, RP	Love Thy Neighbour: Automatic Animal Behavioural Classification of Acceleration Data Using the K-Nearest Neighbour Algorithm	PLOS ONE	2014	10.1371/journal.pone.0088609	Wales, Australia, Argentina				terrestre, terrestre/marine	felidae, canidae, marsupialia, marsupialia, mustelidae, camelidae, seabird	African cheetah (Acinonyx jubatus), Australian dingo (Canis lupus dingo), Eastern grey kangaroo (Macropus giganteus), hairy-nosed wombat (Lasiorhinus krefftii), Eurasian badger (Meles meles), dromedary camel (Camelus dromedaries), European shag (Phalacrocorax aristotelis)	VU, VU, LC, CR, LC, LC, LC	yes	no			supervised	no		KNN	no		3	3D acc	20, 40	captivity				train/test	no
article		Carroll, G; Slip, D; Jonsen, I; Harcourt, R	Supervised accelerometry analysis can identify prey capture by penguins at sea	JOURNAL OF EXPERIMENTAL BIOLOGY	2014	10.1242/jeb.113076	Australia	Australia	36°15'12.6"S 150°13'34.3"E	-36.253500, 150.226194	terrestre/marine	penguins	little penguin (Eudyptula minor)	LC	no	yes	7 captivity / 21 wild	7 captivity / 21 wild	supervised	no	R	SVM	no		28	3D acc, temp, depth	30	captivity	3	swimming, surface swimming, prey handling	free-ranging, captivity	train/test	no
article		Resheff, Y.S., Rotics, S., Harel, R., Spiegel, O., Nathan, R.	AcceleRater: a web application for supervised learning of behavioral modes from acceleration	MOVEMENT ECOLOGY	2014	https://doi.org/10.1186/s40462-014-0027-0	Israel, USA	Israel	31°04'48.5"N 34°49'41.8"E	31.080139, 34.828278	terrestre	bird	griffon vulture (Gyps fulvus)	LC	no	no	43 (free-ranging), 2 (captivity)	43 (free-ranging), 2 (captivity)	supervised	no	python	LDA, SVM, DT, RF, ANN, KNN	yes	ANN	38	3D acc	10	direct field observations, captivity	6	Lying down, Standing, Walking, Eating, Soaring, Flapping	free-ranging, captivity	cross validation	no
article		Bom, R.A., Bouten, W., Piersma, T., Oosterbeek, K., van Gils, J.A.,	Optimizing acceleration-based ethograms: The use of variable-time versus fixed-time segmentation.	MOVEMENT ECOLOGY	2014	https://doi.org/10.1186/2051-3933-2-6	The Netherlands	Oman	20°22'18.6"N 58°22'08.0"E	20.371833, 58.368889	terrestre	seabird	crab plover (Dromas ardeola)	LC	no	yes	22	22	supervised	no	R	RF	no		31	3D acc, GPS	20	camera field observations	8	Attack, body care, fly, handle, ainactive, peck, search, walk	free-ranging	train/test	no
conference		Resheff, Y., Rotics, S., Nathan, R., Weinshall, D.	Matrix factorization approach to behavioral mode analysis from acceleration data	IEEE International Conference on Data Science and Advanced Analytics	2015	https://doi.org/10.1109/DSAA.2015.7344781	Israel	Israel	31°04'48.5"N 34°49'41.8"E	31.080139, 34.828278	terrestre	bird	griffon vulture (Gyps fulvus)	LC	no	no	43 (free-ranging), 2 (captivity)	43 (free-ranging), 2 (captivity)	unsupervised	no	python	matrix factorization based clustering, K-means				gps, 3D acc, UHF	10	captivity, direct field observations	5	Walking, Standing, Sitting, Flapping, Gliding	free-ranging, captivity	cross validation	no
article		Williams, H.J., Shepard, E.L.C., Duriez, O., Lambertucci, S.A.,	Can accelerometry be used to distinguish between flight types in soaring birds?	ANIMAL BIOTELEMETRY	2015	https://doi.org/10.1186/s40317-015-0077-0	Wales, France, Argentina	Argentina	41°08'45.8"S 71°22'29.6"W	-41.146056, -71.374889	terrestre	bird, bird	griffon vulture (Gyps fulvus), Andean condor (Vultur gryphus)	LC, VU	yes	no	1, 5	5	supervised	no		KNN	no		3	3D acc, magneto, pressure	40, 20	captivity, visual inspection of data	4	Flapping flight, Thermal soaring, Slope soaring, Gliding	free-ranging, captivity	train/test	no
article		Graf, P.M., Wilson, R.P., Qasem, L., Hackländer, K., Rosell, F.	The use of acceleration to code for animal behaviours; a case study in free-ranging Eurasian beavers Castor fiber.	PLOS ONE	2015	https://doi.org/10.1371/journal.pone.0136751	Norway, Austria, Wales	Norway	59°23'00.0"N 9°09'00.0"E	59.383333, 9.150000	terrestre	rodentia	Eurasian beaver (Castor fiber)	LC	no	no	12 wild, 4 captivity	12 wild, 4 captivity	supervised	no		RF	no		8	3D acc, pressure	8	captivity, direct field observations	6	standing, walking, swimming, feeding, grooming, diving	free-ranging, captivity	cross validation	no indication
article		Wang, Y., Nickel, B., Rutishauser, M., Bryce, C.M., Williams, T.M., Elkaim, G., Wilmers, C.C.	Movement, resting, and attack behaviors of wild pumas are revealed by tri-axial accelerometer measurements.	MOVEMENT ECOLOGY	2015	https://doi.org/10.1186/s40462-015-0030-0	USA	USA	37°10'00.0"N 122°03'00.0"W	37.166667, -122.050000	terrestre	felidae	puma (Puma concolor)	LC	no	yes	2 (captive), 12 (free-ranging)	2 (captive), 6 (free-ranging)	supervised	no		RF	no		20	3D acc, GPS	64	captivity	5	feeding, grooming, slow movement, fast movement, resting	free-ranging, captivity	no indication	no indication
article		Chimienti, M; Cornulier, T; Owen, E; Bolton, M; Davies, IM; Travis, JMJ; Scott, BE	The use of an unsupervised learning approach for characterizing latent behaviors in accelerometer data	ECOLOGY AND EVOLUTION	2016	10.1002/ece3.1914	UK	UK	59°31'50.6"N 1°38'01.8"W / 56°04'03.7"N 6°13'10.6"W	59.530722, -1.633833 / 56.067694, -6.219611	terrestre/marine	seabird, seabird	razorbill (Alca torda), common guillemot (Uria aalge)	LC, LC	no	no	5, 2	5, 2	unsupervised	no	R	EM			7	3D acc, temp, pressure, GPS	25		7	descending phase, deep searching phase, chasing/catching events, ascending phase, floating on the sea surface, flying, standing at the colony	free-ranging
conference		Dominguez-Morales, JP; Rios-Navarro, A; Dominguez-Morales, M; Tapiador-Morales, R; Gutierrez-Galan, D; Cascado-Caballero, D; Jimenez-Fernandez, A; Linares-Barranco, A	Wireless Sensor Network for Wildlife Tracking and Behavior Classification of Animals in Donana	IEEE COMMUNICATIONS LETTERS	2016	10.1109/LCOMM.2016.2612652	Spain	Spain	37°02'33.6"N 6°26'06.7"W	37.042667, -6.435194	terrestre					no				no		ANN							5	feeding, sleeping, walking, jogging, running	free-ranging
article		Hammond, TT; Springthorpe, D; Walsh, RE; Berg-Kirkpatrick, T	Using accelerometers to remotely and automatically characterize behavior in small animals	JOURNAL OF EXPERIMENTAL BIOLOGY	2016	10.1242/jeb.136135	USA	USA	37°52'21.8"N 119°33'46.1"W	37.845041, -119.494957	terrestre	rodentia, rodentia	alpine chipmunk (Tamias alpinus ), lodgepole chipmunk (Tamias speciosus)	LC, LC	no	yes	18 (captive), 2 (free)	18 (captive), 2 (free)	supervised	no		hidden semi-Markov model, SVM	yes	hidden semi-Markov model	34	3D acc	20	captivity	5	still, locomotion, in-place movement, eating, grooming	free-ranging, captivity	LOIO	yes
article		Ladds, MA; Thompson, AP; Slip, DJ; Hocking, DP; Harcourt, RG	Seeing It All: Evaluating Supervised Machine Learning Methods for the Classification of Diverse Otariid Behaviours	PLOS ONE	2016	10.1371/journal.pone.0166898	Australia	Australia	33°50'37.0"S 151°14'29.9"E	-33.843611, 151.241639	terrestre/marine	pinnipedia, pinnipedia, pinnipedia, pinnipedia	Australian fur seal (Arctocephalus pusillus doriferus), New Zealand fur seal (Arctocephalus forsteri), subantarctic fur seal (Arctocephalus tropicalis), Australian sea lion (Neophoca cinerea)	LC, LC, LC, EN	yes	no	2, 3, 1, 6	2, 3, 1, 6	supervised	no	R	LR, XGB, RF, SVM	yes	SVM	57	3D acc	25	captivity	5	foraging, resting, travelling, grooming, other	captivity	train/test	yes
article		Lush, L., Ellwood, S., Markham, A., Ward, A.I., Wheeler, P.,	Use of tri-axial accelerometers to assess terrestrial mammal behaviour in the wild.	J. Zool	2016	https://doi.org/10.1111/jzo.12308	UK	UK	54°12'59.2"N 0°30'54.1"W	54.216447, -0.515014	terrestre	leporidae	European hare (Lepus europaeus)	LC	no	yes	5	4	supervised	no	R	RF	no		18	3D acc	16	camera field observations	9	Resting; Running, Vigilance, Feeding, Scratching, Licking, Shaking, Hopping, Stretching	free-ranging	train/test	no
article		Leos-Barajas, V; Photopoulou, T; Langrock, R; Patterson, TA; Watanabe, YY; Murgatroyd, M; Papastamatiou, YP	Analysis of animal accelerometer data using hidden Markov models	METHODS IN ECOLOGY AND EVOLUTION	2016	10.1111/2041-210X.12657	USA, South Africa, Germany, Australia, Japan, UK	South Africa, Palmyra Atoll in the central Pacific ocean	33°07'22.8"S 19°06'59.2"E / 5°52'59.4"N 162°04'32.0"W	-33.123000, 19.116444 / 5.883167, -162.075556	terrestre, marine	bird, shark	Verreaux’s eagle (Aquila verreauxii), blacktip reef shark (Carcharhinus melanopterus)	LC, VU	yes	yes	1, 1	1, 1	unsupervised	no		HMM				3D acc/ 3D acc, depth, temp	20		2	low activity, high activity	free-ranging
article		Chessa, S; Micheli, A; Pucci, R; Hunter, J; Carroll, G; Harcourt, R	A Comparative Analysis of SVM and IDNN for Identifying Penguin Activities	APPLIED ARTIFICIAL INTELLIGENCE	2017	10.1080/08839514.2017.1378162	Italy, Australia				terrestre/marine	penguins	little penguin (Eudyptula minor)	LC	no	no	7	7	supervised	no	Matlab	SVM, ANN	yes	SVM , ANN	22	3D acc, depth	30	captivity	2	prey handling, swimming	captivity	cross validation	no
article		Jouma'a, J; Le Bras, Y; Picard, B; Guinet, C	Three-dimensional assessment of hunting strategies in a deep diving predator, southern elephant seal Mirounga leonina	MARINE ECOLOGY PROGRESS SERIES	2017	10.3354/meps12191	France	Kerguelen Islands	49°09'08.3"S 69°32'59.0"E	-49.152306, 69.549722	terrestre/marine	pinnipedia	southern elephant seal (Mirounga leonina)	LC	no	yes	6	6	unsupervised	no	R	agglomerative hierarchical clustering			63	3D acc, magnetometer, depth, acoustic, Argos-GPS	5		3		free-ranging
article		Pagano, A.M., Rode1, K.D., Cutting, A., Owen, M.A., Jensen, S., Ware, J. V., Robbins, C.T., Durner, G.M., Atwood, T.C., Obbard, M.E., Middel, K.R., Thiemann, G.W., Williams, T.M.,	Using tri-axial accelerometers to identify wild polar bear behaviors.	Endanger. Species Res.	2017	https://doi.org/10.3354/esr00779	USA, Canada	southern Beaufort Sea, Akimiski Island, Nunavut Canada	52°59'09.5"N 81°26'43.7"W / 72°09'04.6"N 145°38'31.9"W	52.985972, -81.445472 / 72.151278, -145.642194	terrestre	ursidae, ursidae	polar bear (Ursus maritimus), brown bear (Ursus arctos)	VU, LC	yes	no	5 (captivity), 7 (free-ranging)	5 (captivity), 7 (free-ranging)	supervised	no	R	RF	no		25	3D acc, wet/dry sensor, GPS	16	captivity, on-board camera	10	Rest, walk, swim, eat, run, pounce, groom, dig, head shake, roll	free-ranging, captivity	train/test	yes
article		Bouyoucos, I.A., Suski, C.D., Mandelman, J.W., Brooks, E.J.,	The energetic, physiological, and behavioral response of lemon sharks (Negaprion brevirostris) to simulated longline capture.	Comp. Biochem. Physiol. -Part A Mol. Integr. Physiol	2017	https://doi.org/10.1016/j.cbpa.2017.02.023	USA, Bahamas	Bahamas	24°49'46.4"N 76°19'41.5"W	24.829564, -76.328192	marine	shark	lemon shark (Negaprion brevirostris)	VU	yes	yes	7	7	supervised	no	R	DT	no		2	3D acc		captivity	3	resting, swimming, burst swimming	captivity	no indication	no indication
article		Fehlmann, G., O’Riain, M.J., Hopkins, P.W., O’Sullivan, J., Holton, M.D., Shepard, E.L.C.,	Identification of behaviours from accelerometer data in a wild social primate.	ANIMAL BIOTELEMETRY	2017	https://doi.org/10.1186/s40317-017-0121-3	UK, South Africa	South Africa	34°00'28.9"S 18°24'20.5"E	-34.008028, 18.405694	terrestre	primate	chacma baboon (Papio ursinus)	LC	no	no	10	9	supervised	no		RF	no		25	3D acc	40	camera field observations	8	foraging, grooming (actor), grooming (receiver), resting (lying), resting (sitting), running, standing, walking	free-ranging	train/test	no
article		Ladds, M.A., Thompson, A.P., Kadar, J.P., Slip, D., Hocking, D., Harcourt, R., 2017.	Super machine learning: Improving accuracy and reducing variance of behaviour classification from accelerometry.	ANIMAL BIOTELEMETRY	2017	https://doi.org/10.1186/s40317-017-0123-1	Australia	Australia	33°50'37.0"S 151°14'29.9"E	-33.843611, 151.241639	terrestre/marine	pinnipedia, pinnipedia, pinnipedia, pinnipedia	Australian fur seal (Arctocephalus pusillus doriferus), New Zealand fur seal (Arctocephalus forsteri), subantarctic fur seal (Arctocephalus tropicalis), Australian sea lion (Neophoca cinerea)	LC, LC, LC, EN	yes	no	2, 3, 1, 6	2, 3, 1, 6	supervised	no	R	RF, LR, XGB, Ensemble learning	yes	Ensemble learning	147	3D acc	25	captivity	6	feeding, foraging, thrashing, grooming, resting and travelling	captivity	cross validation	no
article		Wijers, M; Trethowan, P; Markham, A; du Preez, B; Chamaille-Jammes, S; Loveridge, A; Macdonald, D	Listening to Lions: Animal-Borne Acoustic Sensors Improve Bio-logger Calibration and Behaviour Classification Performance	FRONTIERS IN ECOLOGY AND EVOLUTION	2018	10.3389/fevo.2018.00171	UK, France, South Africa	Zimbabwe	21°43'13.0"S 30°31'50.1"E	-21.720278, 30.530583	terrestre	felidae	african lion (Panthera leo)	VU	yes	no	8	8	supervised	no		RF	no		40	3D acc, magneto, accoustic	32	acoustic	5	fast, slow, stationary, eat, drink	free-ranging	cross validation	no
article		Jeantet, L; Dell'Amico, F; Forin-Wiart, MA; Coutant, M; Bonola, M; Etienne, D; Gresser, J; Regis, S; Lecerf, N; Lefebvre, F; de Thoisy, B; Le Maho, Y; Brucker, M; Châtelain, N; Laesser, R; Crenner, F; Handrich, Y; Wilson, R; Chevallier, D	Combined use of two supervised learning algorithms to model sea turtle behaviours from tri-axial acceleration data	JOURNAL OF EXPERIMENTAL BIOLOGY	2018	10.1242/jeb.177378	France, UK	France	46°09'09.3"N 1°09'02.2"W	46.152583, -1.150611	marine	sea turtle, sea turtle, sea turtle	green turtle (Chelonia mydas), loggerhead (Caretta caretta), hawksbill (Eretmochelys imbricata)	EN, VU, CR	yes	no	1, 1, 1	1, 1, 1	supervised	no	R	CART, RF	yes	RF	57	3D acc, depth	50	captivity	10 , 12	AVTB downward, AVTS upward, Breathing, G upward, Half immersed, SH downward, Prey, RB hori, RR hori, U-turn, VTB window,VTS window, interaction	captivity	train/test	no
article		Brewster, LR; Dale, JJ; Guttridge, TL; Gruber, SH; Hansell, AC; Elliott, M; Cowx, IG; Whitney, NM; Gleiss, AC	Development and application of a machine learning algorithm for classification of elasmobranch behaviour from accelerometry data	MARINE BIOLOGY	2018	10.1007/s00227-018-3318-y	Bahamas, UK, USA	Bahamas	25°44'00.0"N 79°16'00.0"W	25.733333, -79.266667	marine	shark	lemon shark (Negaprion brevirostris)	VU	yes	yes	4 (training in captivity), 20 (free-ranging)	4 (training in captivity), 18 (free-ranging)	supervised	no	Python	LR, ANN, RF, XGB, Ensemble learning	yes	Ensemble learning	45	3D acc, depth, temp	30	captivity	5	swimming, chafing (flashing), resting, burst-swimming, feeding	free-ranging, captivity	train/test	no
article		Wilson, RP; Holton, MD; di Virgilio, A; Williams, H; Shepard, ELC; Lambertucci, S; Quintana, F; Sala, JE; Balaji, B; Lee, ES; Srivastava, M; Scantlebury, DM; Duarte, CM	Give the machine a hand: A Boolean time-based decision-tree template for rapidly finding animal behaviours in multisensor data	METHODS IN ECOLOGY AND EVOLUTION	2018	10.1111/2041-210X.13069	UK, Argentina, USA, Saudi Arabia				terrestre/marine, terrestre	penguins, felidae, bird	Magellanic penguin (Spheniscus magellanicus), cheetah (Acinonyx jubatus), Andean condor (Vultur gryphus)	LC, VU, VU	yes	no			supervised	no		custom method, KNN, SVM, DT, RF, NB, LDA, QDA, ANN	yes	according to dataset								train/test	no
article		Lennox, R.J., Brownscombe, J.W., Cooke, S.J., Danylchuk, A.J.,	Post-release behaviour and survival of recreationally-angled arapaima (Arapaima cf. arapaima) assessed with accelerometer biologgers.	Fish. Res.	2018	https://doi.org/10.1016/j.fishres.2018.05.007	Canada, USA	Guyana	3°53'03.8"N 58°47'52.2"W	3.884389, -58.797833	marine	fish	arapaima (Arapaima cf. arapaima)	DD	DD	yes	27	27	supervised	no	R	RF	no		12	3D acc		direct field observations	3	resting, swimming, surfacing behaviour	free-ranging	no indication	no indication
article		Bouyoucos, I.A., Suski, C.D., Mandelman, J.W., Brooks, E.J.,	In situ swimming behaviors and oxygen consumption rates of juvenile lemon sharks (Negaprion brevirostris).	Environ. Biol. Fishes	2018	https://doi.org/10.1007/s10641-018-0736-0	Australia, Bahamas, USA	Bahamas	25°44'00.0"N 79°16'00.0"W	25.733333, -79.266667	marine	shark	lemon shark (Negaprion brevirostris)	VU	yes	yes	5 (training in captivity), 10 (free-ranging)	5 (training in captivity), 10 (free-ranging)	supervised	no		DT	no		11	3D	25	captivity	4	resting, swimming, fast swimming, burst swimming	free-ranging, captivity	no indication	no indication
article		Shuert, C.R., Pomeroy, P.P., Twiss, S.D.	Assessing the utility and limitations of accelerometers and machine learning approaches in classifying behaviour during lactation in a phocid seal.	ANIMAL BIOTELEMETRY	2018	https://doi.org/10.1186/s40317-018-0158-y	UK	Scotland	56°11'18.7"N 2°33'40.8"W	56.188528, -2.561333	terrestre	pinnipedia	grey seal (Halichoerus grypus)	LC	no	no	53	53	supervised	no		RF	no		33	3D acc	25, 50	camera field observations	6	Rest, Alert, Presenting/Nursing, Locomotion, Comfort Movement, Flippering pup	free-ranging	train/test	no
article		Ladds, M.A., Salton, M., Hocking, D.P., McIntosh, R.R., Thompson, A.P., Slip, D.J., Harcourt, R.G.	Using accelerometers to develop time-energy budgets of wild fur seals from captive surrogates.	PEERJ	2018	https://doi.org/10.7717/peerj.5814	New Zealand, Australia	Australia	33°50'37.0"S 151°14'29.9"E	-33.843611, 151.241639	terrestre/marine	pinnipedia, pinnipedia, pinnipedia, pinnipedia	Australian fur seal (Arctocephalus pusillus doriferus), New Zealand fur seal (Arctocephalus forsteri), subantarctic fur seal (Arctocephalus tropicalis), Australian sea lion (Neophoca cinerea)	LC, LC, LC, EN	yes	yes	16, 3, 1, 6,	16, 3, 1, 6	supervised	no		XGB	no		57	3D acc, VHF, depth	25	captivity	4	foraging, grooming, travelling ,resting.	free-ranging, captivity	train/test	no
article		Chakravarty, P; Cozzi, G; Ozgul, A; Aminian, K	A novel biomechanical approach for animal behaviour recognition using accelerometers	METHODS IN ECOLOGY AND EVOLUTION	2019	10.1111/2041-210X.13172	Switzerland, South Africa	South Africa	26°07'46.4"S 20°32'22.2"E	-26.129556, 20.539500	terrestre	herpestidae	meerkat (Suricata suricatta)	LC	no	no	10	10	supervised	no	python	hybrid-model SVM, RF, SVM, NB, KNN	yes	hybrid-model SVM	3	3D acc	3	camera field observations	4	vigillance, resting, running, foraging	free-ranging	LOIO	yes
conference		le Roux, SP; Wolhuter, R; Niesler, T	Energy-Aware Feature and Model Selection for Onboard Behavior Classification in Low-Power Animal Borne Sensor Applications	IEEE SENSORS JOURNAL	2019	10.1109/JSEN.2018.2886890	South Africa				terrestre	rhinocerotidae, rhinocerotidae	sheep (Dohne Merino), white rhinocero (Ceratotherium simum), black rhinoceros (Diceros bicornis)	NT, CR	yes	no	15 , 1,1	15 , 1,1	supervised	no		LDA, QDA, DT, RF, SVM, KNN, LR, NB	yes	SVM	13	3D acc, GPS	100, 40	direct field observations, camera field observations	5, 4	lying down, standing, walking, running ,grazing /lying down, standing, walking, running		LOIO	yes
article		Hounslow, JL; Brewster, LR; Lear, KO; Guttridge, TL; Daly, R; Whitney, NM; Gleiss, AC	Assessing the effects of sampling frequency on behavioural classification of accelerometer data	JOURNAL OF EXPERIMENTAL MARINE BIOLOGY AND ECOLOGY	2019	10.1016/j.jembe.2018.12.003	Australia, Switzerland, Bahamas, USA	Bahamas	25°44'00.0"N 79°16'00.0"W	25.733333, -79.266667	marine	shark	lemon shark (Negaprion brevirostris)	VU	yes	no	4	4	supervised	no		RF	no		44	3D acc	30, 15, 10, 5, 3 , 1	captivity	5	swim, rest, burst, chafe, headshake	captivity	train/test	no
article		Campera, M; Balestri, M; Chimienti, M; Nijman, V; Nekaris, KAI; Donati, G	Temporal niche separation between the two ecologically similar nocturnal primates Avahi meridionalis and Lepilemur fleuretae	BEHAVIORAL ECOLOGY AND SOCIOBIOLOGY	2019	10.1007/s00265-019-2664-1	UK, Denmark	Madagascar	24°34'58.4"S 47°09'01.2"E	-24.582889, 47.150333	terrestre	primate, primate	southern woolly lemur (Avahi meridionalis), lemur (Lepilemur fleuretae)	EN, EN	yes	yes	3, 3	3 , 3	unsupervised	no		EM				3D acc		direct field observations	2	activity, inactivity	free-ranging
article		Studd, E.K., Landry-Cuerrier, M., Menzies, A.K., Boutin, S., McAdam, A.G., Lane, J.E., Humphries, M.M.	Behavioral classification of low-frequency acceleration and temperature data from a free-ranging small mammal.	ECOLOGY AND EVOLUTION	2019	https://doi.org/10.1002/ece3.4786	Canada	Canada	61°03'57.7"N 138°56'40.8"W	61.066028, -138.944667	terrestre	rodentia	red squirel (Tamiasciurus hudsonicus)	LC	no	yes	67	30	supervised	no	R	RF, DT	yes	DT		3D acc, temp	1	direct field observations, camera field observations	6	in nest, not moving, feeding, foraging, stationary movement,traveling	free-ranging	cross validation	no
article		Fannjiang, C., Aran Mooney, T., Cones, S., Mann, D., Alex Shorter, K., Katija, K.,	Augmenting biologging with supervised machine learning to study in situ behavior of the medusa Chrysaora fuscescens.	JOURNAL OF EXPERIMENTAL BIOLOGY	2019	https://doi.org/10.1242/jeb.207654	USA	USA	36°46'48.2"N 122°00'38.4"W	36.780056, -122.010667	marine	jellyfish	medusa (Chrysaora fuscescens)	LC	no	no	4 (captivity), 8 (free-ranging)	4 (captivity), 8 (free-ranging)	supervised	no		QDA	no		45	3D acc, gyro, magne, temp, pressure, light	100	captivity, camera field observations	2	swimming, drift	free-ranging, captivity	cross validation	no
article		Adam, T., Griffiths, C.A., Leos-Barajas, V., Meese, E.N., Lowe, C.G., Blackwell, P.G., Righton, D., Langrock, R.	Joint modelling of multi-scale animal movement data using hierarchical hidden Markov models.	METHODS IN ECOLOGY AND EVOLUTION	2019	https://doi.org/10.1111/2041-210X.13241	Germany, UK, USA	USA	50°09'26.6"N 6°03'52.7"W	50.157389, -6.064639	marine	shark	horn shark (Heterodontus francisci)	DD	DD	no	1	1	unsupervised	no		HMM			1	3D acc, acoustic transmitter			3	activity levels	free-ranging
conference		Karan, S., Meese, E.N., Yang, Y., Yeh, H.G., Lowe, C.G., Zhang, W.	Classification of Shark Behaviors using K-Nearest Neighbors	IEEE Green Energy and Smart Systems Conference	2019	https://doi.org/10.1109/IGESSC47875.2019.9042395	USA	USA	33°23'04.0"N 118°26'34.9"W	33.384444, -118.443028	marine	shark	horn shark (Heterodontus francisci)	DD	DD	no	4	4	supervised	no		KNN	no			3D acc	25	captivity	4	resting, swimming, nondeterministic movement, feeding	captivity	train/test	no precision
conference		Zhang, W., Martinez, A., Meese, E.N., Lowe, C.G., Yang, Y., Yeh, H.G.H,	Deep Convolutional Neural Networks for Shark Behavior Analysis.	IEEE Green Energy and Smart Systems Conference	2019	https://doi.org/10.1109/IGESSC47875.2019.9042394	USA	USA	33°23'04.0"N 118°26'34.9"W	33.384444, -118.443028	marine	shark	horn shark (Heterodontus francisci)	DD	DD	no	4	4	supervised	yes		CNN	no		1	3D acc	25	captivity	4	resting, swimming, nondeterministic movement, feeding	captivity	train/test	no precision
conference		Ali, I.M., Lee, C.J., Yeh, H.G., Karan, S., Yang, Y., Zhang, W., Meese, E.N., Lowe, C.G.	Improvement of Classification of Shark Behaviors using K-Nearest Neighbors.	IEEE Green Energy and Smart Systems Conference	2020	https://doi.org/10.1109/IGESSC50231.2020.9284986	USA	USA	33°23'04.0"N 118°26'34.9"W	33.384444, -118.443028	marine	shark	horn shark (Heterodontus francisci)	DD	DD	no	4	4	supervised	no		KNN	no		12	3D acc	25	captivity	4	resting, swimming, nondeterministic movement, feeding	captivity	train/test	no precision
article		Korpela, J; Suzuki, H; Matsumoto, S; Mizutani, Y; Samejima, M; Maekawa, T; Nakai, J; Yoda, K	Machine learning enables improved runtime and precision for bio-loggers on seabirds	COMMUNICATIONS BIOLOGY	2020	10.1038/s42003-020-01356-8	Japan	Japan	40°31'07.7"N 141°30'52.9"E	40.518806, 141.514694	terrestre/marine	seabird	black-tailed gull (Larus crassirostris)	LC	no	no	5	5	supervised	no		DT	no		24	3D acc, camera, gyroscope, magneto, pressure, temp, light,	25	visual inspection of data	3	foraging, flying, stationary	free-ranging
article		Jeantet, L; Planas-bielsa, V; Benhamou, S; Geiger, S; Martin, J; Siegwalt, F; Lelong, P; Gresser, J; Etienne, D; Hiélard, G; Arque, A; Regis, S; Lecerf, N; Frouin, C; Benhalilou, A; Murgale, C; Maillet, T; Andreani, L; Campistron, G; Delvaux, H; Guyon, C; Richard, S; Lefebvre, F; Aubert, N; Habold, C; le Maho, Y; Chevallier, D	Behavioural inference from signal processing using animal-borne multi-sensor loggers: a novel solution to extend the knowledge of sea turtle ecology	ROYAL SOCIETY OPEN SCIENCE	2020	10.1098/rsos.200139	France, Monaco	Martinique	14°30'11.4"N 61°05'18.0"W	14.503167, -61.088333	marine	sea turtle	green turtle (Chelonia mydas)	EN	yes	no	37	13	supervised	no	R	LDA, CART, RF, SVM, XGB, Ensemble learning	yes	Ensemble learning	42	3D acc, gyro, magne, temp, pressure, light	20, 50	on-board camera	9	swimming, gliding, scratching, feeding, resting, breathing, staying at the surface, transition, other	free-ranging	LOIO	yes
article		Chakravarty, P; Cozzi, G; Dejnabadi, H; Léziart, PA; Manser, M; Ozgul, A; Aminian, K	Seek and learn: Automated identification of microevents in animal behaviour using envelopes of acceleration data and machine learning	METHODS IN ECOLOGY AND EVOLUTION	2020	10.1111/2041-210X.13491	Switzerland, South Africa, France	South Africa	26°07'46.4"S 20°32'22.2"E	-26.129556, 20.539500	terrestre	herpestidae	meerkat (Suricata suricatta)	LC	no	no	10	10	supervised	no	Matlab	custom method, RF, SVM	yes	custom method	200	3D acc	100	camera field observations	4	searching for digging sites, one-armed digging, two-armed digging, chewing	free-ranging	LOIO	yes
article		Leoni, J; Tanelli, M; Strada, SC; Berger-Wolf, T	Ethogram-based automatic wild animal monitoring through inertial sensors and GPS data	ECOLOGICAL INFORMATICS	2020	10.1016/j.ecoinf.2020.101112	Italy, USA	Kenya	0°17'32.7"N 36°53'54.9"E	0.292417, 36.898583	terrestre	primate	olive baboon (Papio anubis)	LC	no	no	26	26	supervised	no		XGB	no			3D acc, GPS	12	camera field observations	2 , 4	feeding, not feeding/ walking, resting, sitting, running	free-ranging	cross validation	no
article		Kadar, JP; Ladds, MA; Day, J; Lyall, B; Brown, C	Assessment of Machine Learning Models to Identify Port Jackson Shark Behaviours Using Tri-Axial Accelerometers	SENSORS	2020	10.3390/s20247096	Australia, New Zealand, UK	Australia	33°50'37.0"S 151°14'29.9"E	-33.843611, 151.241639	marine	shark	Port Jackson shark (Heterodontus portusjacksoni)	LC	no	no	4	4	supervised	no	R	CART, RF, SVM, XGB, C50, ANN	yes	SVM	66	3D acc	10	captivity	4	vertical swimming, chewing, resting, swimming	captivity	cross validation	no
article		Rast, W; Kimmig, SE; Giese, L; Berger, A	Machine learning goes wild: Using data from captive individuals to infer wildlife behaviours	PLOS ONE	2020	10.1371/journal.pone.0227317	Germany	Germany	52°31'39.4"N 13°20'07.7"E	52.527611, 13.335472	terrestre	canidae	fox (Vulpes vulpes)	LC	no	no	2 (captive), 17 (free-ranging)	2 (captive), 17 (free-ranging)	supervised	yes	R, python	RF, SVM, 3-layers ANN	yes	ANN, RF	25	3D acc, GPS	33.33	captivity	6	feeding, grooming, resting, caching, trotting, walking	free-ranging, captivity	train/test	no
article		DeSantis, DL; Mata-Silva, V; Johnson, JD; Wagler, AE	Integrative Framework for Long-Term Activity Monitoring of Small and Secretive Animals: Validation With a Cryptic Pitviper	FRONTIERS IN ECOLOGY AND EVOLUTION	2020	10.3389/fevo.2020.00169	USA	USA	30°46'36.3"N 105°00'58.7"W	30.776750, -105.016306	terrestre	snake	western diamondback rattlesnake (Crotalus atrox)	LC	no	yes	19	12	supervised	no	R	RF, generalized linear elastic net	yes	RF	23	3D acc, radio transmitter	1	direct field observations	2	movement, immobile	free-ranging	train/test	no
article		Glass, TW; Breed, GA; Robards, MD; Williams, CT; Kielland, K	Accounting for unknown behaviors of free-living animals in accelerometer-based classification models: Demonstration on a wide-ranging mesopredator	ECOLOGICAL INFORMATICS	2020	10.1016/j.ecoinf.2020.101152	USA	Alaska	68°37'37.9"N 149°35'29.3"W	68.627194, -149.591472	terrestre	mustelidae	wolverine (Gulo gulo)	LC	no	yes	3 (captive), 7 (free-ranging)	3 (captive), 7 (free-ranging)	supervised	no		SVM	no		24	3D acc, light, temp, GPS	10	captivity	9	rest, scan, walk, grrom, eat, gnaw, transfer, tear, run	free-ranging, captivity	cross validation	no
article		Ferdinandy, B; Gerencsér, L; Corrieri, L; Perez, P; Ujváry, D; Csizmadia, G; Miklósi, A	Challenges of machine learning model validation using correlated behaviour data: Evaluation of cross-validation strategies and accuracy measures	PLOS ONE	2020	10.1371/journal.pone.0236092	Hungary	Hungary	47°35'57.7"N 19°21'29.4"E	47.599361, 19.358167	terrestre	canidae	domestic dog (Canis familiaris), wolf (Canis lupus)	LC	no	no	21, 7	21, 7	supervised	no	python	SVM	no		252	3D acc, gyro	50	captivity	8	lay, sit, stand, walk, trot, run, eat, drink	captivity	cross validation, LOIO	yes
article		Sutton, G; Pichegru, L; Botha, JA; Kouzani, AZ; Adams, S; Bost, CA; Arnould, JPY	Multi-predator assemblages, dive type, bathymetry and sex influence foraging success and efficiency in African penguins	PEERJ	2020	10.7717/peerj.9380	Australia, South Africa, France	South Africa	33°47'57.9"S 25°46'06.0"E / 33°50'26.5"S 26°17'05.8"E	-33.799417, 25.768333 / -33.840694, 26.284944	terrestre/marine	penguins	Macaroni penguin (Eudyptes chrysolophus)	VU	yes	yes	10	6	supervised	no		SVM	no			camera, 3D acc, depth, GPS	25	on-board camera	2	prey captrue, swimming	free-ranging	cross validation	no
article		Nuijten, R., Prins, E., Lammers, J., Mager, C.,	Calibrating tri-axial accelerometers for remote behavioural observations in Bewick’s swans.	J. Zoo Aquarium Res.	2020	https://doi.org/10.19227/jzar.v8i4.522	The Netherlands	The Netherlands	51°58'21.9"N 5°15'05.0"E	51.972750, 5.251389	terrestre	bird	Bewick’s swan (Cygnus columbianus bewickii)	LC	no	yes	4 (captive), 20 (free-ranging)	4 (captive), 12 (free-ranging)	supervised	no		RF	no		20	3C acc, GPS, GSM, water sensor	20	captivity	8	sleeping, standing alert, standing relaxed, walking, swimming, preening, terrestrial foraging, aquatic foraging	free-ranging, captivity	train/test	no
conference		Ali, I.M., Lee, C.J., Yeh, H.G., Karan, S., Yang, Y., Zhang, W., Meese, E.N., Lowe, C.G.	Improvement of Performance of K-Nearest Neighbors Used to Classify Sharks into Behaviors	IEEE Green Energy and Smart Systems Conference,	2021	https://doi.org/10.1109/IGESSC50231.2020.9284986	USA	USA	33°23'04.0"N 118°26'34.9"W	33.384444, -118.443028	marine	shark	Horn shark (Heterodontus francisci)	DD	DD	no	4	4	supervised	no		KNN	no			3D acc	25	captivity	4	resting, swimming, nondeterministic movement, feeding	captivity	train/test	no
article		Jeantet, L; Vigon, V; Geiger, S; Chevallier, D	Fully Convolutional Neural Network: A solution to infer animal behaviours from multi-sensor data	ECOLOGICAL MODELLING	2021	10.1016/j.ecolmodel.2021.109555	France	Martinique	14°30'11.4"N 61°05'18.0"W	14.503167, -61.088333	marine	sea turtle	green turtle (Chelonia mydas)	EN	yes	no	37	13	supervised	yes	python	Vnet	no		7	3D acc, gyro, magne, temp, pressure, light, hydrophone	20	on-board camera	7	swimming, gliding, scratching, feeding, resting, breathing, other	free-ranging	train/test	yes
article		Brewster, LR; Ibrahim, AK; DeGroot, BC; Ostendorf, TJ; Zhuang, HQ; Chérubin, LM; Ajemian, MJ	Classifying Goliath Grouper (Epinephelus itajara) Behaviors from a Novel, Multi-Sensor Tag	SENSORS	2021	10.3390/s21196392	USA	USA	27°14'57.5"N 80°16'04.3"W	27.249306, -80.267861	marine	fish	Goliath Grouper (Epinephelus itajara)	VU	yes	no	6	6	supervised	yes		RF, SVM, CNN	yes	CNN	187, 9	3D acc, gyro, magne, temp, pressure, light, hydrophone	200, 50	on-board camera	9	Resting, Hovering, Forward Swimming, Backward swimming, boom, shaking, listing, Turning, Gulping	free-ranging	cross validation	no
article		Yu, H; Deng, J; Nathan, R; Kröschel, M; Pekarsky, S; Li, GZ; Klaassen, M	An evaluation of machine learning classifiers for next-generation, continuous-ethogram smart trackers	MOVEMENT ECOLOGY	2021	10.1186/s40462-021-00245-x	Australia, China, Israel, Germany	Israel, Germany			terrestre	bird, bird, bird, cervidae	white stork (Ciconia ciconia), griffon vulture (Gyps fulvus), common crane (Grus grus), dairy cow (Bos taurus), roe deer (Capreolus capreolus)	LC, LC, LC, LC	no	no	23, 32, 2, 2, 8	23, 32, 2, 2, 8	supervised	no		LDA, DT, SVM, ANN, RF, XGB	yes	SVM, RF, XGB	78	acc	25	captivity, direct field observations	3 to 5		free-ranging, captivity	cross validation	no
article		Giese, L; Melzheimer, J; Bockmühl, D; Wasiolka, B; Rast, W; Berger, A; Wachter, B	Using Machine Learning for Remote Behaviour Classification-Verifying Acceleration Data to Infer Feeding Events in Free-Ranging Cheetahs	SENSORS	2021	10.3390/s21165426	Germany	Namibia	22°35'06.4"S 18°11'15.6"E	-22.585111, 18.187667	terrestre	felidae	cheetah (Acinonyx jubatus)	VU	no	yes	5 (captivity), 4 (free-ranging)	5 (captivity), 4 (free-ranging)	supervised	no	R	LDA, QDA, CART, RF, SVM, KNN, Ensemble learning	yes	ensemble learning, SVM	6	3D acc, GPS	10, 33.3	captivity	6	drinking, feeding, grooming, resting, trotting/running, walking	free-ranging, captivity	cross validation, LOIO	yes
article		Brandes, S; Sicks, F; Berger, A	Behaviour Classification on Giraffes (Giraffa camelopardalis) Using Machine Learning Algorithms on Triaxial Acceleration Data of Two Commonly Used GPS Devices and Its Possible Application for Their Management and Conservation	SENSORS	2021	10.3390/s21062229	Germany	Canada	43°20'32.6"N 80°11'58.7"W	43.342389, -80.199639	terrestre	giraffidae	giraffes (Giraffa camelopardalis)	VU	yes	no	3	3	supervised	no	R	LDA, CART, RF, KNN, SVM, Ensemble learning	yes	RF	18	3D acc, GPS	33.8	captivity	12	standing, lying, feeding above eye level, feeding at eye to middle level, feeding at deep level, feeding at ground level, rumination, drinking, walking, running, grooming, socio-positive behavior, fighting, sleeping	captivity	LOIO	yes
article		Clarke, TM; Whitmarsh, SK; Hounslow, JL; Gleiss, AC; Payne, NL; Huveneers, C	Using tri-axial accelerometer loggers to identify spawning behaviours of large pelagic fish	MOVEMENT ECOLOGY	2021	10.1186/s40462-021-00248-8	Australia, Ireland	Australia	33°56'13.3"S 136°34'29.5"E	-33.937033, 136.574863	marine	fish	yellowtail kingfish (Seriola lalandi)	LC	no	yes	6 (captivity), 9 (free-raning)	6 (captivity), 8 (free-raning)	supervised	no		RF	no		64	3D acc	50	captivity	5	feeding, swim, escape, courtship, chafe	free-ranging, captivity	cross validation	no
article		Wijers, M; Trethowan, P; du Preez, B; Chamaillé-Jammes, S; Loveridge, AJ; Macdonald, DW; Markham, A	The influence of spatial features and atmospheric conditions on African lion vocal behaviour	ANIMAL BEHAVIOUR	2021	10.1016/j.anbehav.2021.01.027	UK, France, South Africa	Zimbabwe	21°43'13.0"S 30°31'50.1"E	-21.720278, 30.530583	terrestre	felidae	african lion (Panthera leo)	VU	yes	yes	15	15	supervised	no		HMM, RF	no		10	3D acc, acoustic, GPS	16, 30	acoustic	3	roar, rest, other	free-ranging	LOIO	yes
article		de Knegt, HJ; Eikelboom, JAJ; van Langevelde, F; Spruyt, WF; Prins, HHT	Timely poacher detection and localization using sentinel animal movement	SCIENTIFIC REPORTS	2021	10.1038/s41598-021-83800-1	The Netherlands, South Africa	South Africa	24°10'09.4"S 27°45'02.8"E	-24.169278, 27.750778	terrestre	bovidae, bovidae, equidae, bovidae	impala (Aepyceros melampus), blue wildebeest (Connochaetes taurinus), plains zebra (Equus burchellii), common eland (Taurotragus oryx)	LC, LC, NT, LC	no	no	35, 34, 35, 34	83	supervised	no		SVM	no		2117	3D acc, GPS	100	visual inspection of data, k-means nearest neighbor	2	undisturbed, disturbed	free-ranging	cross validation	no
article		Ngô, MC; Selvan, R; Tervo, O; Heide-Jorgensen, MP; Ditlevsen, S	Detection of foraging behavior from accelerometer data using U-Net type convolutional networks	ECOLOGICAL INFORMATICS	2021	10.1016/j.ecoinf.2021.101275	Denmark	East Greenland	70°23'14.0"N 28°17'20.8"W	70.387222, -28.289111	marine	cetacea	narwhal (Monodon monoceros)	LC	no	no	5	5	supervised	yes		RF, LR, Unet	yes	Unet	27, 5	3D acc, magnetometer, depth, temp, acoustic, FatsLoc GPS	100	acoustic	2	buzz (foraging), no-buzz	free-ranging	LOIO	yes
article		Clermont, J; Woodward-Gagné, S; Berteaux, D	Digging into the behaviour of an active hunting predator: arctic fox prey caching events revealed by accelerometry	MOVEMENT ECOLOGY	2021	10.1186/s40462-021-00295-1	Canada	Canada	72°53'51.3"N 79°54'26.6"W	72.897583, -79.907389	terrestre	canidae	arctic fox (Vulpes lagopus)	LC	no	yes	16	16	supervised	no		KNN, SVM, DT, RF, LDA, ANN, NB	yes	RF	52	3D acc, GPS	50	camera field observations	4	running, walking, digging, motionless	free-ranging	cross validation	no
article		Brisson-Curadeau, É; Handrich, Y; Elliott, KH; Bost, CA	Accelerometry predicts prey-capture rates in the deep-diving king penguin Aptenodytes patagonicus	MARINE BIOLOGY	2021	10.1007/s00227-021-03968-y	Canada, France	Crozet	46°25'21.6"S 51°44'43.0"E	-46.422667, 51.745278	terrestre/marine	penguins	king penguin (Aptenodytes patagonicus)	LC	no	no	2	2	supervised	no		ANN	no		2	1 D acc, depth, beak opening sensor, temperature probe	16	beak-opening sensors	2	prey capture event, no-prey capture event	free-ranging	train/test	yes
article		Marchand, P; Garel, M; Morellet, N; Benoit, L; Chaval, Y; Itty, C; Petit, E; Cargnelutti, B; Hewison, AJM; Loison, A	A standardised biologging approach to infer parturition: An application in large herbivores across the hider-follower continuum	METHODS IN ECOLOGY AND EVOLUTION	2021	10.1111/2041-210X.13584	France	France	43°16'58.8"N 0°52'58.8"E / 46°00'00.0"N 6°28'01.2"E /43°37'58.8"N 2°58'01.2"E	43.283000, 0.883000 /46.000000, 6.467000 / 43.633000, 2.967000	terrestre	cervidae, bovidae, bovidae	roe deer (Capreolus capreolus), Mediterranean mouflon (Ovis gmelini musimon × Ovis sp.), Alpine ibex (Capra ibex)	LC, LC, LC	no	no	173, 57, 39	145, 53, 39	supervised	no		RF, SVM, LDA, QDA, multiple discriminant analyses, KNN, ANN, multivariate adaptive regression splines	yes	RF	8	2D acc, GPS		direct field observations	2	parturition, no-parturition	free-ranging	train/test	yes
article		Sutton, GJ; Bost, CA; Kouzani, AZ; Adams, SD; Mitchell, K; Arnould, JPY	Fine-scale foraging effort and efficiency of Macaroni penguins is influenced by prey type, patch density and temporal dynamics	MARINE BIOLOGY	2021	10.1007/s00227-020-03811-w	Australia, France	Kerguelen archipelago	49°15'17.5"S 69°20'32.4"E	-49.254861, 69.342333	terrestre/marine	penguins	Macaroni penguin (Eudyptes chrysolophus)	VU	yes	yes	10	6	supervised	no		SVM	no			camera, 3D acc, depth, GPS	25	on-board camera	2	prey captrue, swimming	free-ranging	cross validation	no
article		Yu H, Klaassen M.	R package for animal behavior classification from accelerometer data	ECOLOGY AND EVOLUTION	2021	https://doi.org/10.1002/ece3.7937					terrestre	bird	white stork (Ciconia ciconia)	LC	no	no			supervised	no		XGB	no		28	acc	10.54		5	active flight, passive flight , walking , standing , sitting		cross validation	no
conference		Yang, Y., Yeh, H.G., Zhang, W., Lee, C.J., Meese, E.N., Lowe, C.G.	Feature Extraction, Selection, and K-Nearest Neighbors Algorithm for Shark Behavior Classification Based on Imbalanced Dataset.	IEEE Sens	2021	https://doi.org/10.1109/JSEN.2020.3038660	USA	USA	33°23'02.7"N 118°27'26.5"W	33.384083, -118.457361	marine	shark	horn shark (Heterodontus francisci)	DD	DD	no	4	4	supervised	no	python	KNN, XGB, RF, LR, DT, SVM, ANN, NB, Ensemble learning	yes	customed KNN	351	3D acc	25	captivity	4	Resting, Swimming, Feeding, Non-directed Motion	captivity	train/test	no
article		Whitehead, D.A., Magaña, F.G., Ketchum, J.T., Hoyos, E.M., Armas, R.G., Pancaldi, F., Olivier, D.	The use of machine learning to detect foraging behaviour in whale sharks: a new tool in conservation.	J. Fish Biol.	2021	https://doi.org/10.1111/jfb.14589	Mexico	Mexico	24°08'00.0"N 110°18'00.0"W	24.133333, -110.300000	marine	shark	whale shark (Rhincodon typus)	EN	yes	no	8	8	supervised	no		RF	no		24	3D acc, gyro, magnto, depth	50	direct field observations	2	vertical feeding, non vertical feeding	free-ranging	train/test	no
article		Chimienti, M., van Beest, F.M., Beumer, L.T., Desforges, J.P., Hansen, L.H., Stelvig, M., Schmidt, N.M.	Quantifying behavior and life-history events of an Arctic ungulate from year-long continuous accelerometer data.	Ecosphere	2021	https://doi.org/10.1002/ecs2.3565	Denmark, Canada	Artic Greenland	74°28'00.5"N 20°34'11.1"W	74.466806, -20.569750	terrestre	bovidae	muskox (Ovibos moschatus)	LC	no	yes	7	7	unsupervised	no		EM, HMM				3D acc, GPS, sterilized vaginal implant transmitters	8		3	foraging, transiting, stationary	free-ranging
article		Studd, E.K., Derbyshire, R.E., Menzies, A.K., Simms, J.F., Humphries, M.M., Murray, D.L., Boutin, S.	The Purr‐fect Catch: Using accelerometers and audio recorders to document kill rates and hunting behaviour of a small prey specialist.	METHODS IN ECOLOGY AND EVOLUTION	2021	https://doi.org/10.1111/2041-210x.13605	Canada	Canada	61°03'57.7"N 138°56'40.8"W	61.066028, -138.944667	terrestre	felidae	Canada lynx (Lynx canadensis)	LC	no	no	26	26	supervised	yes	python	CNN, RF	yes	RF	1, 3	3D acc, acoustic, GPS	10	acoustic, direct field observations	4	walk, groom, no movement, chew	free-ranging	LOIO	yes
article		van der Kolk, H.J., Ens, B.J., Oosterbeek, K., Bouten, W., Allen, A.M., Frauendorf, M., Lameris, T.K., Oosterbeek, T., Deuzeman, S., de Vries, K., Jongejans, E., van de Pol, M.	Shorebird feeding specialists differ in how environmental conditions alter their foraging time.	Behav. Ecol.	2021	https://doi.org/10.1093/BEHECO/ARZ189	The Netherlands	The Netherlands	53°15'08.3"N 4°57'03.2"E	53.252306, 4.950889	terrestre/marine	seabird	Eurasian oystercatchers (Haematopus ostralegus)	NT	no	yes	82	64	supervised	no		RF	no		33	3D acc, GPS	20	camera field observations, visual inspection of data	5	flying, walking, foraging, preening, inactive	free-ranging	train/test	no
article		Del Caño, M., Quintana, F., Yoda, K., Dell’Omo, G., Blanco, G.S., Gómez-Laich, A.,	Fine-scale body and head movements allow to determine prey capture events in the Magellanic Penguin (Spheniscus magellanicus).	MARINE BIOLOGY	2021	https://doi.org/10.1007/s00227-021-03892-1	Argentina, Japan, Italy	Patagonia	42°04'00.0"S 63°49'00.0"W / 44°54'00.0"S 65°32'00.0"W	-42.066667, -63.816667 / -44.900000, -65.533333	terrestre/marine	penguins	Magellanic Penguin (Spheniscus magellanicus)	LC	no	no	9 (camera + acc) + 10 accelero	9 (camera + acc) + 10 accelero	supervised	no		KNN	no		40	camera, 3D acc, temp, depth, 3d acc head	25	on-board camera	8	four prey capture behaviours previously defined above and the four controls for such behaviours (swimming)	free-ranging	cross validation	no
article		Dickinson, E.R., Twining, J.P., Wilson, R., Stephens, P.A., Westander, J., Marks, N., Scantlebury, D.M.	Limitations of using surrogates for behaviour classification of accelerometer data: refining methods using random forest models in Caprids.	MOVEMENT ECOLOGY	2021	https://doi.org/10.1186/s40462-021-00265-7	UK, Sweden	UK, Sweden	54°39'15.6"N 5°56'32.6"W / 58°39'55.4"N 16°27'53.3"E	54.654333, -5.942389 / 58.665389, 16.464806	terrestre	bovidae, bovidae	Alpine ibex (Capra ibex), pygmy goat (Capra aegagrus hircus)	LC, NT	no	no	2, 9	2, 9	supervised	no		RF	no		39	3D acc, magneto, pressure, temp	40	captivity	9	standing, resting, grazing, browsing, walking, tratting, running, climbing, grooming, shaking, aggression	captivity	LOIO	yes
article		Resheff, YS; Bensch, HM; Zöttl, M; Rotics, S	Correcting a bias in the computation of behavioural time budgets that are based on supervised learning	METHODS IN ECOLOGY AND EVOLUTION	2022	10.1111/2041-210X.13862	Israel, Sweden, UK				terrestre	rodentia	Damaraland mole-rat (Fukomys damarensis)	LC	no	no	16	16	supervised	no		RF	no		55	3D acc	25	captivity	6	resting, eating, walking, digging, sweeping, standing	captivity	cross validation	no
article		Jeantet, L; Hadetskyi, V; Vigon, V; Korysko, F; Paranthoen, N; Chevallier, D	Estimation of the Maternal Investment of Sea Turtles by Automatic Identification of Nesting Behavior and Number of Eggs Laid from a Tri-Axial Accelerometer	ANIMALS	2022	10.3390/ani12040520	France	French Guyana	5°44'38.3"N 53°56'20.3"W	5.743972, -53.938972	terrestre	sea turtle	green turtle (Chelonia mydas)	EN	yes	no	14	14	supervised	yes	python	Vnet	no		4	3D acc	20	direct field observations	5	Sand-sweeping, Digging, Egg laying, Covering, Walking	free-ranging	train/test	yes
article		Ratsimbazafindranahaka, MN; Huetz, C; Andrianarimisa, A; Reidenberg, JS; Saloma, A; Adam, O; Charrier, I	Characterizing the suckling behavior by video and 3D-accelerometry in humpback whale calves on a breeding ground	PEERJ	2022	10.7717/peerj.12945	Madagascar, France, USA	Madagascar	16°54'36.1"S 49°47'24.1"E	-16.910028, 49.790028	marine	cetacea	humpback whale (Megaptera novaeangliae)	LC	no	no	4	3	supervised	no	matlab	KNN, DT, SVM, Ensemble learning	yes	Ensemble learning	43	3D acc, gyro, magneto, temp, luminosity, depth, hydro, video	400, 800	on-board camera	2	suckling, non suckling	free-ranging	LOIO	yes
article		Sweeney, DA; Schorr, GS; Falcone, EA; Rone, BK; Andrews, RD; Coates, SN; Watwood, SL; DeRuiter, SL; Johnson, MP; Moretti, DJ	Cuvier's beaked whale foraging dives identified via machine learning using depth and triaxial acceleration	MARINE ECOLOGY PROGRESS SERIES	2022	10.3354/meps14068	USA, Denmark	USA	32°43'27.4"N 117°13'07.2"W	32.724278, -117.218667	marine	cetacea	Cuvier’s beaked whale (Ziphius cavirostris)	LC	no	no	9	9	supervised	no		XGB	no		11	3D acc, GPS, depth, hydro	16	acoustic	2	foraging dive, non-foraging dive	free-ranging	cross validation	no
article		Chimienti, M; Kato, A; Hicks, O; Angelier, F; Beaulieu, M; Ouled-Cheikh, J; Marciau, C; Raclot, T; Tucker, M; Wisniewska, DM; Chiaradia, A; Ropert-Coudert, Y	The role of individual variability on the predictive performance of machine learning applied to large bio-logging datasets	SCIENTIFIC REPORTS	2022	10.1038/s41598-022-22258-1	France, UK, Germany, Spain, Australia, Denmark	Dumont d’Urville station, in Terre Adélie, East Antarctica	66°39'52.0"S 140°00'09.5"E	-66.664444, 140.002639	terrestre/marine	penguins, penguins	Adélie penguin (Pygoscelis adeliae), Little penguin (Eudyptula minor)	LC, LC	no	no	95, 91	95, 91	unsupervised, supervised	no		EM, RF	no		6, 12	3D acc, depth, GPS	100, 25	unsupervised	11, 8		free-ranging	cross validation	no
article		Yu, H; Deng, J; Leen, T; Li, GZ; Klaassen, M	Continuous on-board behaviour classification using accelerometry: A case study with a new GPS-3G-Bluetooth system in Pacific black ducks	METHODS IN ECOLOGY AND EVOLUTION	2022	10.1111/2041-210X.13878	Australia, China	Australia	38°13'48.0"S 144°31'48.0"E	-38.230000, 144.530000	terrestre	bird	Pacific black duck (Anas superciliosa)	LC	no	no	18	11	supervised	no	R package (Rabc)	XGB	no		10	3D acc, GPS, luminosity, humidity, pressure, temp	25	camera field observations, acoustic	8	dabbling, feeding, floating, flying, preening, resting, running, walking	free-ranging	cross validation	no
		Yu, H; Deng, J; Leen, T; Li, GZ; Klaassen, M	Increasingly detailed insights in animal behaviours using continuous on-board processing of accelerometer data	MOVEMENT ECOLOGY	2022	10.1186/s40462-022-00341-6	Australia, China	Australia	38°13'48.0"S 144°31'48.0"E	-38.230000, 144.530000	terrestre	bird	Pacific black duck (Anas superciliosa)	LC	no	yes		6	supervised	no	R package (Rabc)	XGB	no		10	3D acc, GPS, luminosity, humidity, pressure, temp	25	camera field observations, acoustic	8	dabbling, feeding, floating, flying, preening, resting, running, walking	free-ranging	cross validation	no
article		Rautiainen, H; Alam, M; Blackwell, PG; Skarin, A	Identification of reindeer fine-scale foraging behaviour using tri-axial accelerometer data	MOVEMENT ECOLOGY	2022	10.1186/s40462-022-00339-0	Sweden, UK	Sweden	66°11'38.4"N 18°18'01.0"E	66.194000, 18.300278	terrestre	cervidae	reindeer (Rangifer tarandus)	VU	yes	no	19	19	supervised	no	R package (Rabc)	SVM, RF, HMM	yes	RF	50	3D acc, temp, GPS	10	captivity	7	grazing, browsing low, browsing high, inactivity, walking, trotting, other	captivity	LOIO	yes
article		Yeap, L; Warren, KS; Bouten, W; Vaughan-Higgins, R; Jackson, B; Riley, K; Rycken, S; Shephard, JM	Application of tri-axial accelerometer data to the interpretation of movement and behaviour of threatened black cockatoos	WILDLIFE RESEARCH	2022	10.1071/WR20073	Australia, The Netherlands	Australia	31°58'33.0"S 115°51'10.1"E	-31.975833, 115.852806	terrestre	bird, bird, bird	Carnaby’s cockatoos (Calyptorhychus latirostris), forest red-tailed black cockatoos (Calyptorhynchus banksii naso) , Baudin’s cockatoos (Calyptorhynchus baudinii)	EN, LC, CR	yes	yes	4,3,2 , 12 (free-ranging)	4,3,2, 8 (free-ranging)	supervised	no		DT	no		37	3D acc, GPS	20	captivity	3	resting, flying, foraging	free-ranging, captivity	train/test	no
article		Dhanjal-Adams, K.L., Willener, A.S.T., Liechti, F.	pamlr: A toolbox for analysing animal behaviour using pressure, acceleration, temperature, magnetic or light data in R	Anim. Ecol.	2022	https://doi.org/10.1111/1365-2656.13695	Switzerland, Germany	Switzerland	46°10'52.7"N 7°33'53.4"E	46.181306, 7.564833	terrestre	bird	Hoopoe (Upupa Epops)	LC	no	no	1	1	unsupervised	no	R	K-means, EM, HMM				3D acc, pressure,magneto, temp
article		Eisenring, E., Eens, M., Pradervand, J.N., Jacot, A., Baert, J., Ulenaers, E., Lathouwers, M., Evens, R.	Quantifying song behavior in a free-living, light-weight, mobile bird using accelerometers.	ECOLOGY AND EVOLUTION	2022	https://doi.org/10.1002/ece3.8446	Belgium, Switzerland, Germany	Belgium, Switzerland	51°21'03.1"N 4°30'03.2"E	51.350861, 4.500889	terrestre	bird	European nightjar (Caprimulgus europaeus)	LC	no	no	7	1	unsupervised	no	R	HMM, EM				3D acc, GPS	25	camera field observations, visual inspection of data, acoustic	4	rest, sing, fly, leap	free-ranging
article		Papastamatiou, Y.P., Leos-Barajas, V., Howey, L., Brooks, E., Chapman, D.D., Watanabe, Y.	Individual differences in diel and vertical activity patterns in a large pelagic predator, the oceanic whitetip shark	MARINE BIOLOGY	2022	https://doi.org/10.1007/s00227-022-04119-7	USA, UK, Japan, Canada, Bahamas	Bahamas	24°17'48.4"N 75°27'30.3"W	24.296778, -75.458417	marine	shark	oceanic whitetip shark (Carcharhinus longimanus)	CR	yes	yes	7	4	unsupervised	no		HMM			1	3D acc, speed, depth, temp, magneto, camera	20	on-board camera	3	level of activity	free-ranging
article		Farthing, G.D., Yeh, H.-G.	Frequency Domain Transformations and CNNs to Predict Unlabeled Shark Behavior With GPS Data.	Int. J. Interdiscip. Telecommun. Netw.	2022	https://doi.org/10.4018/ijitn.309698	USA	USA	33°23'02.7"N 118°27'26.5"W	33.384083, -118.457361	marine	shark	horn shark (Heterodontus francisci)	DD	DD	no			supervised	yes		CNN	no		7	3D acc, GPS	25	captivity	4	feeding, swimming, resting, NDM	free-ranging, captivity	train/test	no
article		Menzies, A.K., Studd, E.K., Seguin, J.L., Derbyshire, R.E., Murray, D.L., Boutin, S., Humphries, M.M.	Activity, heart rate, and energy expenditure of a cold-climate mesocarnivore, the Canada lynx (Lynx canadensis).	Can. J. Zool.	2022	https://doi.org/10.1139/cjz-2021-0142	Canada	Canada	60°53'03.5"N 137°50'59.5"W	60.884306, -137.849861	terrestre	felidae	Canada lynx (Lynx canadensis)	LC	no	yes	26	26								3D acc, GPS	1, 10		5	not moving, grooming, feeding, walking, unknown behaviour		no indication	no indication
article		Masello, JF; Rast, W; Schumm, YR; Metzger, B; Quillfeldt, P	Year-round behavioural time budgets of common woodpigeons inferred from acceleration data using machine learning	BEHAVIORAL ECOLOGY AND SOCIOBIOLOGY	2023	10.1007/s00265-023-03306-w	Germany, Malta	Germany, Portugal	50°35'00.0"N 8°40'00.0"E /38°43'00.0"N 9°10'00.0"W	50.583333, 8.666667 /38.716667, -9.166667	terrestre	bird	common pigeon (Columba palumbus)	LC	no	yes	24	24	supervised	no	R	RF, SVM, XGB	no		18	3D acc, GPS	20	visual inspection of data	4	foraging, flying, ,resting, non-annotated	free-ranging	train/test	no
article		Sur, M; Hall, JC; Brandt, J; Astell, M; Poessel, SA; Katzner, TE	Supervised versus unsupervised approaches to classification of accelerometry data	ECOLOGY AND EVOLUTION	2023	10.1002/ece3.10035	USA	USA	34°56'03.3"N 119°24'04.2"W	34.934250, -119.401167	terrestre	bird	California condor (Gymnogyps californianus)	CR	yes	no	9	9	supervised, unsupervised	no	R	K-means, EM, RF, KNN, semi-supervised nearest mean classifier, CART, LDA, SVM, ANN	yes	RF	33	3D acc, GPS	20	captivity	4	Walking, Drinking/ Feeding, Sitting, Flying	captivity	cross validation	no
article		Christensen, C; Bracken, AM; O'Riain, MJ; Fehlmann, G; Holton, M; Hopkins, P; King, AJ; Fürtbauer, I	Quantifying allo-grooming in wild chacma baboons (Papio ursinus) using tri-axial acceleration data and machine learning	ROYAL SOCIETY OPEN SCIENCE	2023	10.1098/rsos.221103	UK, Switzerland, UK, South Africa, Germany	South Africa	34°09'47.2"S 18°24'14.4"E	-34.163111, 18.404000	terrestre	primate	chacma baboon (Papio ursinus)	LC	no	yes	16	12	supervised	no		RF	no		16	3D acc, GPS	40	camera field observations	6	giving grooming, receiving grooming, resting, foraging, walking, running	free-ranging	train/test	no
article		Kirchner, TM; Devineau, O; Chimienti, M; Thompson, DP; Crouse, J; Evans, AL; Zimmermann, B; Eriksen, A	Predicting moose behaviors from tri-axial accelerometer data using a supervised classification algorithm	ANIMAL BIOTELEMETRY	2023	10.1186/s40317-023-00343-0	Norway, France, USA	Alaska, Norway	60°29'05.6"N 151°09'19.0"W /61°08'11.8"N 11°22'30.3"E	60.484889, -151.155278 /61.136611, 11.375083	terrestre	cervidae, cervidae	Alaskan moose (Alces alces gigas), European moose (A. a. alces)	NT, LC	no	no	13, 2	13, 2	supervised	no		RF	no		50	3D acc, GPS	32	captivity	7	Foraging, Lying_o, Lying_u, Ruminate, Run, Stand, Walk	captivity	LOIO	yes
article		Lok, T., van der Geest, M., Bom, R.A., de Goeij, P., Piersma, T., Bouten, W.	Prey ingestion rates revealed by back-mounted accelerometers in Eurasian spoonbills.	ANIMAL BIOTELEMETRY	2023	https://doi.org/10.1186/s40317-022-00315-w	The Netherlands	The Netherlands	53°29'09.6"N 6°13'49.2"E	53.486000, 6.230333	terrestre	bird	Eurasian spoonbill (Platalea leucorodia)	LC	no	yes	32	32	supervised	no		RF	no		50	3D acc, GPS	20	camera field observations	9	sit, stand, fly (active), fly (passive), search, handle, ingest, walk, drink	free-ranging	train/test	no
article		Gaschk, JL; Del Simone, K; Wilson, RS; Clemente, CJ	Resting disparity in quoll semelparity: examining the sex-linked behaviours of wild roaming northern quolls (Dasyurus hallucatus) during breeding season	ROYAL SOCIETY OPEN SCIENCE	2023	10.1098/rsos.221180	Australia	Australia	13°59'51.7"S 136°33'16.6"E	-13.997694, 136.554611	terrestre	marsupialia	northern quoll (Dasyurus hallucatus)	EN	yes	yes	13	13	supervised	no		Self-Organizing Map	no		25	3D acc	50	captivity	12	Climbing, Resting/Lying, Sitting, Vigilance, Standing Vigilance, Vigilant Walking, Walking, Turning, Galloping, Bounding, Jumping, Scurrying	free-ranging, captivity	train/test	no
article		Hathaway, A., Campera, M., Hedger, K., Chimienti, M., Adinda, E., Ahmad, N., Imron, M.A., Nekaris, K.A.I.	Analysis of Accelerometer Data Using Random Forest Models to Classify the Behavior of a Wild Nocturnal Primate: Javan Slow Loris (Nycticebus javanicus)	Ecologies	2023	https://doi.org/10.3390/ECOLOGIES4040042	UK, Indonesia, France	Indonesia	7°16'44.3"S 107°46'07.8"E	-7.278972, 107.768833	terrestre	primate	Javan slow loris (Nycticebus javanicus)	CR	yes	no	1	1	supervised	no		RF	no			3D acc	25	direct field observations	21		free-ranging	train/test	no
article		Yu, H., Muijres, F.T., te Lindert, J.S., Hedenström, A., Henningsson, P.	Accelerometer sampling requirements for animal behaviour classification and estimation of energy expenditure.	ANIMAL BIOTELEMETRY	2023	https://doi.org/10.1186/s40317-023-00339-w	The Netherlands, Sweden	Sweden	55°41'42.3"N 13°26'50.0"E	55.695083, 13.447222	terrestre	bird	European pied flycatcher (Ficedula hypoleuca)	LC	no	no	7	7	supervised	no		XGB	no		19, 66	3D acc	100	captivity	7 , 2	flying, preening, food shaking, perching, swallowing, bill wiping, other / prey-catching, non prey-catching	captivity	cross validation	no
article		VonBank, J., Schafer, T., Cunningham, S., Weegman, M., Link, P., Kraai, K., Wikle, C., Collins, D., Cao, L., Ballard, B.	Joint use of location and acceleration data reveals influences on transitions among habitats in wintering birds.	SCIENTIFIC REPORTS	2023	https://doi.org/10.1038/s41598-023-28937-x	USA, Canada, China	USA	29°11'26.5"N 97°18'55.7"W	29.190694, -97.315472	terrestre	bird, bird	greater white-fronted geese (Anser albifrons frontalis), Greenland white-fronted geese (Anser albifrons flavirostris)	LC, LC	no	yes	127, 2 , 18	56, 2 , 18	supervised	no	R	RF, SVM, KNN, DT, LDA	yes	RF		3D acc, GPS, GSM	10	captivity, visual inspection of data	4	stationary, walk, foraging, flight	free-ranging, captivity	train/test	no
article		Soldatini, C., Rosas Hernandez, M.P., Albores-Barajas, Y. V., Catoni, C., Ramos, A., Dell’Omo, G., Rattenborg, N., Chimienti, M.	Individual variability in diving behavior of the Black-vented Shearwater in an ever-changing habitat.	Sci. Total Environ	2023	https://doi.org/10.1016/j.scitotenv.2023.163286	Mexico, Italy, Germany, France	Mexico	27°52'32.0"N 115°11'08.3"W	27.875556, -115.185639	terrestre/marine	seabird	black-vented shearwater (Puffinus opisthomelas)	NT	no	yes	59	41	unsupervised	no	R	EM			14	3D acc, depth, GPS	25		4		free-ranging
		Hanscom, RJ; Hill, JL; Patterson, C; Marbach, T; Sukumaran, J; Higham, TE; Clark, RW	Cryptic behavior and activity cycles of a small mammal keystone species revealed through accelerometry: a case study of Merriam's kangaroo rats (Dipodomys merriami)	MOVEMENT ECOLOGY	2023	10.1186/s40462-023-00433-x	USA, Norway	USA	30°18'43.2"N 103°08'13.9"W	30.311993, -103.137180	terrestre	rodentia	Merriam’s kangaroo rats (Dipodomys merriami)	LC	no	yes	14	14	supervised	no	AcceleRater (python)	RF, SVM, DT	yes	RF	38	3D acc	25	camera field observations	4	motionless, travel, foraging, grooming	free-ranging	train/test	no
		Minasandra, P; Jensen, FH; Gersick, AS; Holekamp, KE; Strauss, ED; Strandburg-Peshkin, A	Accelerometer-based predictions of behaviour elucidate factors affecting the daily activity patterns of spotted hyenas	ROYAL SOCIETY OPEN SCIENCE	2023	10.1098/rsos.230750	Germany, Denmark, USA	Kenya	1°28'56.7"S 35°07'48.8"E	-1.482417, 35.130222	terrestre	hyaenidae	spotted hyenas (Crocuta crocuta)	LC	no	yes	5	5	supervised	no	python	RF, SVM, KNN	yes	RF	16	3D acc, acoustic,magneto, GPS	1000, 25	camera field observations	5	walk, lope, stand, lying, lyup	free-ranging	LOIO	yes
		Aulsebrook, AE; Jacques-Hamilton, R; Kempenaers, B	Quantifying mating behaviour using accelerometry and machine learning: challenges and opportunities	ANIMAL BEHAVIOUR	2024	10.1016/j.anbehav.2023.10.013	Germany	Germany	47°58'22.1"N 11°14'12.9"E	47.972806, 11.236917	terrestre	bird	Ruff (Calidris pugnax)	LC	no	no	20	20	supervised	yes	R, python	RF, HMM, CNN	yes	HMM	399, 3	3D acc	50	captivity	13, 7	aggressive posturing, static squatting, dynamic squatting, mounting another male, being mounted and copulation attempt with female, preening, foraging or drinking, walking or running, flying,resting, vigilant, other / mating, preening, foraging or drinking, walking or running, flying, resting or vigilant, other	captivity	LOIO	yes
		Gooden, A; Clarke, TM; Meyer, L; Huveneers, C	Wildlife tourism has little energetic impact on the world's largest predatory shark	ANIMAL BEHAVIOUR	2024	10.1016/j.anbehav.2023.10.004	USA, Australia	Australia	35°19'52.7"S 136°06'54.0"E / 34°59'16.9"S 135°37'17.8"E	-35.331306, 136.115000 / -34.988028, 135.621611	marine	shark	white shark (Carcharodon carcharias)	VU	yes	yes	18	11 (camera)	supervised	no		RF	no		32	3D acc, speed, depth, temp, camera	16,20,32	on-board camera	7	burst, high-energy swimming, medium-energy swimming, low-energy swimming, surface swimming, ascending, descending	free-ranging	train/test	no
		Annett, JR; Gaschk, JL; Clemente, CJ	Comparative analysis of behavioural repertoires for Mahogany glider and Brushtail possum using accelerometer loggers and machine learning algorithms	JOURNAL OF ZOOLOGY	2024	10.1111/jzo.13125	Australia	Australia	27°43'01.7"S 152°27'44.8"E	-27.717139, 152.462444	terrestre	marsupialia, marsupialia	Mahogany glider (Petaurus gracilis), brushtail possum (Trichosaurus vulpecula)	EN, LC	yes	yes	2, 4	2 , 4	supervised	no		Self-Organizing Map	no		25	3D acc	50	captivity	12	Jumping, Grappling, Climbing, Climbing down, Bounding Climb, Climbing upside down, Walking (elevated), Walking on Wire or Rope, Eating orDrinking, Grooming, In Nestbox, Sleeping / Jumping, Climbing, Climbing down, Walking (elevated), Searching, Walking on the Ground, Bounding on the Ground, Searching on the Ground, Eating or Drinking, Grooming, In Nest box, Sleeping	captivity	train/test	no
		Otsuka, R; Yoshimura, N; Tanigaki, K; Koyama, S; Mizutani, Y; Yoda, K; Maekawa, T	Exploring deep learning techniques for wild animal behaviour classification using animal-borne accelerometers	METHODS IN ECOLOGY AND EVOLUTION	2024	10.1111/2041-210X.14294	Japan	Japan	38°27'51.3"N 139°14'30.5"E	38.464250, 139.241806	terrestre/marine	seabird, seabird	streaked shearwater (Calonectris leucomelas), black-tailed gull (Larus crassirostris)	NT, LC	no	no	28, 27	28.27	supervised	yes	python	CNN, XGB, Transformer, LSTM	yes	LSTM	3, 119	3D acc, GPS, depth, camera	25, 31	on-board camera	6, 6	stationary, bathing, take-off, cruising flight, foraging dive, dipping / stationary, ground active, bathing, active flight, passive flight, foraging	free-ranging	LOIO	yes
		Piot, E., Hippauf, L., Charlanne, L., Picard, B., Badaut, J., Gilbert, C., & Guinet, C.	From land to ocean: One month for southern elephant seal pups to acquire aquatic skills prior to their first departure to sea.	Physiology and Behavior	2024	https://doi.org/10.1016/j.physbeh.2024.114525	France	Kerguelen Islands	49°09'11.1"S 69°36'49.2"E	-49.153083, 69.613667	terrestre/marine	pinnipedia	southern elephant seal (Mirounga leonina)	LC	no	yes	16	16	supervised	no		RF	no		10	3D acc, EEG, GPS	36.25	direct field observations	4	Swimming, Moving on land, Quite Waking, Resting	free-ranging	train/test	no
		Machado-Gaye, A. L., Kato, A., Chimienti, M., Gobel, N., Ropert-Coudert, Y., Barbosa, A., & Soutullo, A.	Using latent behavior analysis to identify key foraging areas for Adélie penguins in a declining colony in West Antarctic Peninsula.	MARINE BIOLOGY	2024	https://doi.org/10.1007/s00227-024-04390-w	Uruguay, France, Spain	King George Island	62°00'51.8"S 58°10'44.0"W	-62.014389, -58.178889	terrestre/marine	penguins	Adélie penguin (Pygoscelis adeliae)	LC	no	yes	57	57	unsupervised	no		EM				3D acc, depth, temp, GPS	50				free-ranging
		Tanigaki, K., Otsuka, R., Li, A., Hatano, Y., Wei, Y., Koyama, S., Yoda, K., & Maekawa, T.	Automatic recording of rare behaviors of wild animals using video bio-loggers with on-board light-weight outlier detector	PNAS Nexus	2024	https://doi.org/10.1093/pnasnexus/pgad447	Japan	Japan	38°27'51.3"N 139°14'30.5"E	38.464250, 139.241806	terrestre/marine	seabird	streaked shearwater (Calonectris leucomelas)	NT	no	no	18	18	unsupervised	no		Isolation forest, DT			3	3D acc, camera, magneto, pressure, temp, light, GPS	31			rare behavior	free-ranging
		Schoombie, S; Jeantet, L; Chimienti, M; Sutton, GJ; Pistorius, PA; Dufourq, E; Lowther, AD; Oosthuizen, WC	Identifying prey capture events of a free-ranging marine predator using bio-logger data and deep learning	ROYAL SOCIETY OPEN SCIENCE	2024	10.1098/rsos.240271	South Africa, France, Australia, Norway	South Orkney Islands	60°36'00.0"S 45°36'00.0"W	-60.600000, -45.600000	terrestre/marine	penguins	Chinstrap penguin (Pygoscelis antarcticus)	LC	no	no	96	41	supervised	yes	python	CNN, Vnet	yes	Vnet	3	3d acc, camera, depth, temp	25	on-board camera	2	prey capture event, no-prey capture event	free-ranging	train/test	yes
		Del Caño, M., Quintana, F., Dell’Omo, G. & Gómez-Laich, A	Tri-Axial Accelerometry Allows to Determine Parental Food Provisioning Behaviour in a Marine Bird	Avian Research	2024	https://doi.org/10.1016/j.avrs.2024.100194	Argentina, Italy	Argentina	43°04'00.0"S 64°29'00.0"W	-43.066667, -64.483333	terrestre/marine	seabird	Imperial cormorant (Leucocarbo atriceps)	LC	no	no	36	36	supervised	no	R	SVM	no		36	3d acc	50	camera field observations	2	food provisioning event, non feeding event	free-ranging	LOIO	yes
		Hoffman, B; Cusimano, M; Baglione, V; Canestrari, D; Chevallier, D; Desantis, DL; Jeantet, L; Ladds, MA; Maekawa, T; Mata-Silva, V; Moreno-González, V; Pagano, AM; Trapote, E; Vainio, O; Vehkaoja, A; Yoda, K; Zacarian, K; Friedlaender, A	A benchmark for computational analysis of animal behavior, using animal-borne tags	MOVEMENT ECOLOGY	2024	10.1186/s40462-024-00511-8	USA, Spain, France, South Africa, New Zealand, Japan, Finland,	USA, Martinique, southern Beaufort Sea, Akimiski Island, Nunavut Canada, Antartica, Australia, Japan, Spain,	64°38′00.0"S 62°10′00.0"W / 42°00'00.0"N 5°00'00.0"W	-64.633333, -62.166667 / 42.000000, -5.000000	terrestre, marine, terrestre/marine	snake, sea turtle, ursidae, cetacea, pinnipedia, seabird, bird	western diamondback rattlesnake (Crotalus atrox), green turtle (Chelonia mydas), polar bear (Ursus maritimus), humpback whale (Megaptera novaeangliae), New Zealand fur seal (Arctocephalus forsteri), black-tailed gull (Larus crassirostris), carrion crow (Corvus corone), human (Homo sapiens), domestic dog (Canis familiaris)	LC, EN, VU, LC, LC, LC, LC	yes	no		11	supervised	yes	python	RF, SVM, DT, CNN, CRNN	yes	CRNN	67, 3	3D acc, microphone, magnetometer	50	acoustic	3	Flying, In nest, Unknown	free-ranging, captivity	cross validation	yes
		Jeantet, L; Zondo, K; Delvenne, C; Martin, J; Chevallier, D; Dufourq, E	Automatic identification of the endangered hawksbill sea turtle behavior using deep learning and cross-species transfer learning	JOURNAL OF EXPERIMENTAL BIOLOGY	2024	10.1242/jeb.249232	South Africa, France	Martinique	14°30'11.4"N 61°05'18.0"W	14.503167, -61.088333	marine	sea turtle, sea turtle	green turtle (Chelonia mydas), hawksbill (Eretmochelys imbricata)	EN, CR	yes	no		13, 6	supervised	yes	python	Vnet, Unet	no		7	3D acc, gyro, magne, temp, pressure, light, hydrophone	20	on-board camera	7	swimming, gliding, scratching, feeding, resting, breathing, other	free-ranging	train/test	yes
		Painter, MS; Silovsky, V; Blanco, J; Holton, M; Faltusová, M; Wilson, R; Börger, L; Psotta, L; Ramos-Almodovar, F; Estrada, L; Landler, L; Malkemper, P; Hart, V; Jezek, M	Development of a multisensor biologging collar and analytical techniques to describe high-resolution spatial behavior in free-ranging terrestrial mammals	ECOLOGY AND EVOLUTION	2024	10.1002/ece3.70264	USA, UK, Czech Republic, Germany, Austria	Czech Republic	49°57′52.7″ N 14°50′14.7″ E	49.964639, 14.837417	terrestre	suidae	wild boar (Sus scrofa)	LC	no	no		6	supervised	no		KNN	no		18	3D acc, magneto, GPS		captivity	6	Continuous Walk,Foraging,Resting,Running,Standing,Other	free-ranging	train/test	yes
		Yu, H; Liang, SJ; Muijres, FT; Lindert, JST; Knegt, HJD; Hedenstrom, A; Lamers, KP; Henningsson, P	Flight activity and effort of breeding pied flycatchers in the wild, revealed with accelerometers and machine learning	JOURNAL OF EXPERIMENTAL BIOLOGY	2024	10.1242/jeb.247606	The Netherlands, China, Sweden	Sweden	55°39'46.8"N 13°33'19.8"E	55.66301, 13.55550	terrestre	bird	European pied flycatcher (Ficedula hypoleuca)	LC	no	yes		26	supervised	no		XGB	no		19	3D acc	23	captivity	6	flying, preening, food shaking, perching, swallowing, bill wiping	free-ranging
		Rast, W; Portas, R; Shatumbu, GI; Berger, A; Cloete, C; Curk, T; Götz, T; Aschenborn, O; Melzheimer, J	Death detector: Using vultures as sentinels to detect carcasses by combining bio-logging and machine learning	JOURNAL OF APPLIED ECOLOGY	2024	10.1111/1365-2664.14810	Germany, Namibia,	Namibia	18°51′0″ S, 15°54′0″ E	-18.850000, 15.900000	terrestre	bird	African white-backed vulture (Gyps africanus)	CR	yes	no		2, 34	supervised	no	python	XGB, RF, SVM	yes	SVM	44	3D acc, GPS	20	captivity, visual inspection of data	6	feeding, preening, lying, standing, walking ,wing spreading	free-ranging, captivity	cross validation	no
		Donovan, EB; Blake, S; Deem, SL; Moldowan, PD; Nieto-Claudin, A; Cabrera, F; Peñafiel, C; Bastille-Rousseau, G	Using non-continuous accelerometry to identify cryptic nesting events of Galapagos giant tortoises	ANIMAL BIOTELEMETRY	2024	10.1186/s40317-024-00387-w	USA, Ecuador	Galapagos Island	0°15'40.6"S 90°43'19.3"W	-0.261267, -90.722033	terrestre	tortoise, tortoise	western Santa Cruz giant tortoise (Chelonoidis porteri), eastern Santa Cruz giant tortoise (Chelonoidis donfaustoi)	CR, CR	yes	no		2, 21	supervised	no	R	XGB, RF	yes	RF	11	3D acc, GPS	10, 20	captivity	2	nesting, non-nesting	free-ranging, captivity	train/test	yes
		Harvey-Carroll, J; Carroll, D; Trivella, CM; Connelly, E	Classification of African ground pangolin behaviour based on accelerometer readouts: validation of bio-logging methods	ANIMAL BIOTELEMETRY	2024	10.1186/s40317-024-00377-y	Sweden, Zimbabwe	Zimbabwe	21°47'12.2"S 31°43'25.3"E	-21.786724, 31.723689	terrestre	manidae	African ground pangolins (Smutsia temminckii)	VU	yes	yes		6.3	supervised	no		RF	no		18	3D acc, GPS	10, 50	captivity	5	walking, digging, feeding, investigating ground, stationary	free-ranging, captivity	train/test	no
		Berry, P; Dammhahn, M; Hauptfleisch, M; Hering, R; Jansen, J; Kraus, A; Blaum, N	African dryland antelope trade-off behaviours in response to heat extremes	ECOLOGY AND EVOLUTION	2024	10.1002/ece3.11455	Germany, Namibia	Namibia	19°13'48.5"S 15°17'12.2"E	-19.230141, 15.286720	terrestre	bovidae, bovidae, bovidae	springbok (Antidorcas marsupialis), greater kudu (Tragelaphus strepsiceros), common eland (Taurotragus oryx)	LC, LC, LC	no	yes		14, 10, 10	supervised	no	R	XGB	no		22	3D acc, GPS	33.3	captivity	12	browsing, drinking, foraging, grazing, grooming, low-activity, ruminating, running, salt-licking, sleeping, trotting,walking	free-ranging, captivity	cross validation	no
		Resheff, YS; Bensch, HM; Zöttl, M; Harel, R; Matsumoto-Oda, A; Crofoot, MC; Gomez, S; Börger, L; Rotics, S	How to treat mixed behavior segments in supervised machine learning of behavioural modes from inertial measurement data	MOVEMENT ECOLOGY	2024	10.1186/s40462-024-00485-7	Israel, Sweden, South Africa, Germany, Kenya, Japan, UK,				terrestre	rodentia, herpestidae, primate, ursidae	Damaraland mole-rat (Fukomys damarensis), meerkat (Suricata suricatta), olive baboon (Papio anubis), polar bear (Ursus maritimus).	LC, LC, LC, VU	yes	no		16,10,6,5	supervised	no	python	RF	no		55	3D acc	25, 50, 12, 16		6, 6, 6, 6			train/test	no
		Colson KM, Pirotta E, New L, Cade DE, Calambokidis J, Bierlich KC, Bird CN, Ajó AF, Hildebrand L, Trites AW, Torres LG.	Using accelerometry tags to quantify gray whale foraging behavior.	Marine Mammal Science.	2024	10.1111/mms.13210	Canada, USA, UK		44°37'52.9"N 124°08'32.6"W	44.631371, -124.142392	marine	cetacea	gray whales (Eschrichtius robustus)	LC	no	yes		10	supervised	no	R	CART	no		3	3D acc, video camera, hydrophone,magnetometer , gyroscope , pressure, temperature, light, GPS	100	visual inspection of data	3	Headstands, benthic digs, side swims	free-ranging	train/test	no
		Bullock RW, Dedman SL, van Zinnicq Bergmann MP, Grimmel HM, Cowx IG, Elliott M, Gruber SH, Guttridge TL.	A day in the life: quantifying nursery habitat use in a coastal shark species.	Animal Behaviour	2024	10.1016/j.anbehav.2024.04.008	The Bahamas, USA, UK	Bimini islands	25°43'52.9"N 79°15'09.9"W	25.731368, -79.252743	marine	shark	lemon shark (Negaprion brevirostris)	VU	yes	yes		7	unsupervised	no		K-means	no			3D acc, depth, ater temperature, acoustic transmitter	30	captivity	3	resting, bursting, swimming	free-ranging, captivity

## Sheet: agriculture
Publication Type			Authors	Article Title	Source Title	Publication Year	DOI	article downloaded
	to check if it's is supervised learning	agriculture	Moreau, M., Siebert, S., Buerkert, A., Schlecht, E.	Use of a tri-axial accelerometer for automated recording and classification of goats’ grazing behaviour.	Appl. Anim. Behav.	2009	https://doi.org/10.1016/j.applanim.2009.04.008
J			Wang, GM	Machine learning for inferring animal behavior from location and movement data	ECOLOGICAL INFORMATICS	2019	10.1016/j.ecoinf.2018.12.002
J		agriculture	Aguilar-Lazcano, CA; Espinosa-Curiel, IE; Ríos-Martínez, JA; Madera-Ramírez, FA; Pérez-Espinosa, H	Machine Learning-Based Sensor Data Fusion for Animal Monitoring: Scoping Review	SENSORS	2023	10.3390/s23125732
J		agriculture	Mao, AX; Huang, ED; Wang, XS; Liu, K	Deep learning-based animal activity recognition with wearable sensors: Overview, challenges, and future directions	COMPUTERS AND ELECTRONICS IN AGRICULTURE	2023	10.1016/j.compag.2023.108043
J		agriculture	Balasso, P; Taccioli, C; Serva, L; Magrin, L; Andrighetto, I; Marchesini, G	Uncovering Patterns in Dairy Cow Behaviour: A Deep Learning Approach with Tri-Axial Accelerometer Data	ANIMALS	2023	10.3390/ani13111886
J		agriculture	Arablouei, R; Wang, L; Currie, L; Yates, J; Alvarenga, FAP; Bishop-Hurley, GJ	Animal behavior classification via deep learning on embedded systems	COMPUTERS AND ELECTRONICS IN AGRICULTURE	2023	10.1016/j.compag.2023.107707
J		agriculture	Kleanthous, N; Hussain, AJ; Khan, W; Sneddon, J; Al-Shamma'a, A; Liatsis, P	A survey of machine learning approaches in animal behaviour	NEUROCOMPUTING	2022	10.1016/j.neucom.2021.10.126
J		agriculture	Gutierrez-Galan, D; Dominguez-Morales, JP; Cerezuela-Escudero, E; Rios-Navarro, A; Tapiador-Morales, R; Rivas-Perez, M; Dominguez-Morales, M; Jimenez-Fernandez, A; Linares-Barranco, A	Embedded neural network for real-time animal behavior classification	NEUROCOMPUTING	2018	10.1016/j.neucom.2017.03.090
J		agriculture	Pan, ZX; Chen, HH; Zhong, WZ; Wang, AG; Zheng, CD	A CNN-Based Animal Behavior Recognition Algorithm for Wearable Devices	IEEE SENSORS JOURNAL	2023	10.1109/JSEN.2023.3239015
J		agriculture	Neethirajan, S	The role of sensors, big data and machine learning in modern animal farming	SENSING AND BIO-SENSING RESEARCH	2020	10.1016/j.sbsr.2020.100367
J		agriculture	Pu, HT; Lian, J; Fan, MQ	Automatic Recognition of Flock Behavior of Chickens with Convolutional Neural Network and Kinect Sensor	INTERNATIONAL JOURNAL OF PATTERN RECOGNITION AND ARTIFICIAL INTELLIGENCE	2018	10.1142/S0218001418500234
J		agriculture	Yang, X; Zhao, Y; Street, GM; Huang, Y; To, SDF; Purswell, JL	Classification of broiler behaviours using triaxial accelerometer and machine learning	ANIMAL	2021	10.1016/j.animal.2021.100269
J		agriculture	Miller, GA; Mitchell, M; Barker, ZE; Giebel, K; Codling, EA; Amory, JR; Michie, C; Davison, C; Tachtatzis, C; Andonovic, I; Duthie, CA	Using animal-mounted sensor technology and machine learning to predict time-to-calving in beef and dairy cows	ANIMAL	2020	10.1017/S1751731119003380
J		agriculture	Chapman, NH; Chlingaryan, A; Thomson, PC; Lomax, S; Islam, MA; Doughty, AK; Clark, CEF	A deep learning model to forecast cattle heat stress	COMPUTERS AND ELECTRONICS IN AGRICULTURE	2023	10.1016/j.compag.2023.107932
J		agriculture	Fonseca, L; Corujo, D; Xavier, W; Gonçalves, P	On the Development of a Wearable Animal Monitor	ANIMALS	2023	10.3390/ani13010120
J		agriculture	Mansbridge, N; Mitsch, J; Bollard, N; Ellis, K; Miguel-Pacheco, GG; Dottorini, T; Kaler, J	Feature Selection and Comparison of Machine Learning Algorithms in Classification of Grazing and Rumination Behaviour in Sheep	SENSORS	2018	10.3390/s18103532
J		pets	Hussain, A; Ali, S; Abdullah; Kim, HC	Activity Detection for the Wellbeing of Dogs Using Wearable Sensors Based on Deep Learning	IEEE ACCESS	2022	10.1109/ACCESS.2022.3174813
J		agriculture	Liseune, A; Van den Poel, D; Hut, PR; van Eerdenburg, FJCM; Hostens, M	Leveraging sequential information from multivariate behavioral sensor data to predict the moment of calving in dairy cattle using deep learning	COMPUTERS AND ELECTRONICS IN AGRICULTURE	2021	10.1016/j.compag.2021.106566
J		agriculture	Ribeiro, LAC; Bresolin, T; Rosa, GJD; Casagrande, DR; Danes, MDC; Dórea, JRR	Disentangling data dependency using cross-validation strategies to evaluate prediction quality of cattle grazing activities using machine learning algorithms and wearable sensor data	JOURNAL OF ANIMAL SCIENCE	2021	10.1093/jas/skab206
J		agriculture	Derakhshani, SM; Overduin, M; van Niekerk, TGCM; Koerkamp, PWGG	Implementation of Inertia Sensor and Machine Learning Technologies for Analyzing the Behavior of Individual Laying Hens	ANIMALS	2022	10.3390/ani12050536
J		agriculture	Fogarty, ES; Swain, DL; Cronin, GM; Moraes, LE; Bailey, DW; Trotter, M	Developing a Simulated Online Model That Integrates GNSS, Accelerometer and Weather Data to Detect Parturition Events in Grazing Sheep: A Machine Learning Approach	ANIMALS	2021	10.3390/ani11020303
J		agriculture	Mao, AX; Huang, ED; Gan, HM; Liu, K	FedAAR: A Novel Federated Learning Framework for Animal Activity Recognition with Wearable Sensors	ANIMALS	2022	10.3390/ani12162142
J		agriculture	Li, C; Tokgoz, KK; Okumura, A; Bartels, J; Toda, K; Matsushima, H; Ohashi, T; Takeda, KI; Ito, H	A Data Augmentation Method for Cow Behavior Estimation Systems Using 3-Axis Acceleration Data and Neural Network Technology	IEICE TRANSACTIONS ON FUNDAMENTALS OF ELECTRONICS COMMUNICATIONS AND COMPUTER SCIENCES	2022	10.1587/transfun.2021SMP0003
J		agriculture	Mei, WD; Yang, X; Zhao, Y; Wang, XS; Dai, XR; Wang, KY	Identification of aflatoxin-poisoned broilers based on accelerometer and machine learning	BIOSYSTEMS ENGINEERING	2023	10.1016/j.biosystemseng.2023.01.021
J		agriculture	Sakai, K; Oishi, K; Miwa, M; Kumagai, H; Hirooka, H	Behavior classification of goats using 9-axis multi sensors: The effect of imbalanced datasets on classification performance	COMPUTERS AND ELECTRONICS IN AGRICULTURE	2019	10.1016/j.compag.2019.105027
J		agriculture	Turner, KE; Sohel, F; Harris, I; Ferguson, M; Thompson, A	Lambing event detection using deep learning from accelerometer data	COMPUTERS AND ELECTRONICS IN AGRICULTURE	2023	10.1016/j.compag.2023.107787
J		agriculture	Balasso, P; Marchesini, G; Ughelini, N; Serva, L; Andrighetto, I	Machine Learning to Detect Posture and Behavior in Dairy Cows: Information from an Accelerometer on the Animal's Left Flank	ANIMALS	2021	10.3390/ani11102972
J		pets	Vehkaoja, A; Somppi, S; Törnqvist, H; Cardó, AV; Kumpulainen, P; Väätäjä, H; Majaranta, P; Surakka, V; Kujala, MV; Vainio, O	Description of movement sensor dataset for dog behavior classification	DATA IN BRIEF	2022	10.1016/j.dib.2022.107822
J		agriculture	Sohi, R; Almasi, F; Nguyen, H; Carroll, A; Trompf, J; Weerasinghe, M; Bervan, A; Godoy, BI; Ahmed, A; Stear, MJ; Desai, A; Jois, M	Determination of ewe behaviour around lambing time and prediction of parturition 7 days prior to lambing by tri-axial accelerometer sensors in an extensive farming system	ANIMAL PRODUCTION SCIENCE	2022	10.1071/AN21460
J		agriculture	Fujinami, K; Takuno, R; Sato, I; Shimmura, T	Evaluating Behavior Recognition Pipeline of Laying Hens Using Wearable Inertial Sensors	SENSORS	2023	10.3390/s23115077
J		pets	Aich, S; Chakraborty, S; Sim, JS; Jang, DJ; Kim, HC	The Design of an Automated System for the Analysis of the Activity and Emotional Patterns of Dogs with Wearable Sensors Using Machine Learning	APPLIED SCIENCES-BASEL	2019	10.3390/app9224938
J		agriculture	Fogarty, ES; Swain, DL; Cronin, GM; Moraes, LE; Trotter, M	Behaviour classification of extensively grazed sheep using machine learning	COMPUTERS AND ELECTRONICS IN AGRICULTURE	2020	10.1016/j.compag.2019.105175
J		agriculture	Fogarty, ES; Cronin, GM; Trotter, M	Exploring the potential for on-animal sensors to detect adverse welfare events: A case study of detecting ewe behaviour prior to vaginal prolapse	ANIMAL WELFARE	2022	10.7120/09627286.31.3.009
J		agriculture	Price, E; Langford, J; Fawcett, TW; Wilson, AJ; Croft, DP	Classifying the posture and activity of ewes and lambs using accelerometers and machine learning on a commercial flock	APPLIED ANIMAL BEHAVIOUR SCIENCE	2022	10.1016/j.applanim.2022.105630
J		agriculture	Li, YF; Shu, H; Bindelle, J; Xu, BB; Zhang, WJ; Jin, ZM; Guo, LF; Wang, WS	Classification and Analysis of Multiple Cattle Unitary Behaviors and Movements Based on Machine Learning Methods	ANIMALS	2022	10.3390/ani12091060
J		agriculture	Schmeling, L; Elmamooz, G; Hoang, PT; Kozar, A; Nicklas, D; Sünkel, M; Thurner, S; Rauch, E	Training and Validating a Machine Learning Model for the Sensor-Based Monitoring of Lying Behavior in Dairy Cows on Pasture and in the Barn	ANIMALS	2021	10.3390/ani11092660
J		agriculture	Li, GM; Chai, LL	AnimalAccML: An open-source graphical user interface for automated behavior analytics of individual animals using triaxial accelerometers and machine learning	COMPUTERS AND ELECTRONICS IN AGRICULTURE	2023	10.1016/j.compag.2023.107835
J		agriculture	Sejian, V; Shashank, CG; Silpa, MV; Madhusoodan, AP; Devaraj, C; Koenig, S	Non-Invasive Methods of Quantifying Heat Stress Response in Farm Animals with Special Reference to Dairy Cattle	ATMOSPHERE	2022	10.3390/atmos13101642
J		agriculture	Borchers, MR; Chang, YM; Proudfoot, KL; Wadsworth, BA; Stone, AE; Bewley, JM	Machine-learning-based calving prediction from activity, lying, and ruminating behaviors in dairy cattle	JOURNAL OF DAIRY SCIENCE	2017	10.3168/jds.2016-11526
J		pets	Muminov, A; Mukhiddinov, M; Cho, J	Enhanced Classification of Dog Activities with Quaternion-Based Fusion Approach on High-Dimensional Raw Data from Wearable Sensors	SENSORS	2022	10.3390/s22239471
J		agriculture	Shine, P; Murphy, MD	Over 20 Years of Machine Learning Applications on Dairy Farms: A Comprehensive Mapping Study	SENSORS	2022	10.3390/s22010052
J		agriculture	McVey, C; Hsieh, FS; Manriquez, D; Pinedo, P; Horback, K	Livestock Informatics Toolkit: A Case Study in Visually Characterizing Complex Behavioral Patterns across Multiple Sensor Platforms, Using Novel Unsupervised Machine Learning and Information Theoretic Approaches	SENSORS	2022	10.3390/s22010001
J		agriculture	Nadimi, ES; Jorgensen, RN; Blanes-Vidal, V; Christensen, S	Monitoring and classifying animal behavior using ZigBee-based mobile ad hoc wireless sensor networks and artificial neural networks	COMPUTERS AND ELECTRONICS IN AGRICULTURE	2012	10.1016/j.compag.2011.12.008
J		agriculture	García, R; Aguilar, J; Toro, M; Pinto, A; Rodríguez, P	A systematic literature review on the use of machine learning in precision livestock farming	COMPUTERS AND ELECTRONICS IN AGRICULTURE	2020	10.1016/j.compag.2020.105826
J		agriculture	McVey, C; Hsieh, FS; Manriquez, D; Pinedo, P; Horback, K	Mind the Queue: A Case Study in Visualizing Heterogeneous Behavioral Patterns in Livestock Sensor Data Using Unsupervised Machine Learning Techniques	FRONTIERS IN VETERINARY SCIENCE	2020	10.3389/fvets.2020.00523
J		agriculture	Rao, Y; Jiang, M; Wang, W; Zhang, W; Wang, RC	On-farm welfare monitoring system for goats based on Internet of Things and machine learning	INTERNATIONAL JOURNAL OF DISTRIBUTED SENSOR NETWORKS	2020	10.1177/1550147720944030
J		agriculture	Jin, ZM; Guo, LF; Shu, H; Qi, JW; Li, YF; Xu, BB; Zhang, WJ; Wang, KW; Wang, WS	Behavior Classification and Analysis of Grazing Sheep on Pasture with Different Sward Surface Heights Using Machine Learning	ANIMALS	2022	10.3390/ani12141744
J		agriculture	Yu, LH; Guo, JJ; Pu, YH; Cen, HL; Li, JB; Liu, SY; Nie, J; Ge, JB; Yang, S; Zhao, HX; Xu, YL; Wu, JL; Wang, K	A Recognition Method of Ewe Estrus Crawling Behavior Based on Multi-Target Detection Layer Neural Network	ANIMALS	2023	10.3390/ani13030413
J		agriculture	Shafiullah, A; Werner, J; Kennedy, E; Leso, L; O'Brien, B; Umstätter, C	Machine Learning based Prediction of Insufficient Herbage Allowance with Automated Feeding Behaviour and Activity Data	SENSORS	2019	10.3390/s19204479
J		agriculture	Dentinger, JE; Börger, L; Holton, MD; Jafari-Marandi, R; Norman, DA; Smith, BK; Oppenheimer, SF; Strickland, BK; Wilson, RP; Street, GM	A probabilistic framework for behavioral identification from animal-borne accelerometers	ECOLOGICAL MODELLING	2022	10.1016/j.ecolmodel.2021.109818
J		pets	Kumpulainen, P; Cardó, AV; Somppi, S; Törnqvist, H; Väätäjä, H; Majaranta, P; Gizatdinova, Y; Antink, CH; Surakka, V; Kujala, MV; Vainio, O; Vehkaoja, A	Dog behaviour classification with movement sensors placed on the harness and the collar	APPLIED ANIMAL BEHAVIOUR SCIENCE	2021	10.1016/j.applanim.2021.105393
J		agriculture	Chang, AZ; Fogarty, ES; Moraes, LE; García-Guerra, A; Swain, DL; Trotter, MG	Detection of rumination in cattle using an accelerometer ear-tag: A comparison of analytical methods and individual animal and generic models	COMPUTERS AND ELECTRONICS IN AGRICULTURE	2022	10.1016/j.compag.2021.106595
J		agriculture	Lardy, R; Ruin, Q; Veissier, I	Discriminating pathological, reproductive or stress conditions in cows using machine learning on sensor-based activity data	COMPUTERS AND ELECTRONICS IN AGRICULTURE	2023	10.1016/j.compag.2022.107556
J		agriculture	Hu, SW; Ingham, A; Schmoelzl, S; McNally, J; Little, B; Smith, D; Bishop-Hurley, G; Wang, YG; Li, YT	Inclusion of features derived from a mixture of time window sizes improved classification accuracy of machine learning algorithms for sheep grazing behaviours	COMPUTERS AND ELECTRONICS IN AGRICULTURE	2020	10.1016/j.compag.2020.105857
J		agriculture	Wang, L; Arablouei, R; Alvarenga, FAP; Bishop-Hurley, GJ	Classifying animal behavior from accelerometry data via recurrent neural networks	COMPUTERS AND ELECTRONICS IN AGRICULTURE	2023	10.1016/j.compag.2023.107647
J		agriculture	Post, C; Rietz, C; Büscher, W; Müller, U	Using Sensor Data to Detect Lameness and Mastitis Treatment Events in Dairy Cows: A Comparison of Classification Models	SENSORS	2020	10.3390/s20143863
J		agriculture	Pandey, S; Kalwa, U; Kong, T; Guo, BQ; Gauger, PC; Peters, DJ; Yoon, KJ	Behavioral Monitoring Tool for Pig Farmers: Ear Tag Sensors, Machine Intelligence, and Technology Adoption Roadmap	ANIMALS	2021	10.3390/ani11092665
J		pets	Chen, M; Liu, YF; Tam, JC; Chan, HY; Li, XY; Chan, CS; Li, WJ	Wireless AI-Powered IoT Sensors for Laboratory Mice Behavior Recognition	IEEE INTERNET OF THINGS JOURNAL	2022	10.1109/JIOT.2021.3090583
J		agriculture	Wang, J; Zhang, YD; Wang, JP; Zhao, KX; Li, XX; Liu, B	Using machine-learning technique for estrus onset detection in dairy cows from acceleration and location data acquired by a neck-tag	BIOSYSTEMS ENGINEERING	2022	10.1016/j.biosystemseng.2021.12.025
J		pets	Hussain, A; Begum, K; Armand, TPT; Mozumder, MAI; Ali, S; Kim, HC; Joo, MI	Long Short-Term Memory (LSTM)-Based Dog Activity Detection Using Accelerometer and Gyroscope	APPLIED SCIENCES-BASEL	2022	10.3390/app12199427
J		agriculture	Dominguez-Morales, JP; Duran-Lopez, L; Gutierrez-Galan, D; Rios-Navarro, A; Linares-Barranco, A; Jimenez-Fernandez, A	Wildlife Monitoring on the Edge: A Performance Evaluation of Embedded Neural Networks on Microcontrollers for Animal Behavior Classification	SENSORS	2021	10.3390/s21092975
J		agriculture	Nadimi, ES; Sogaard, HT; Bak, T	ZigBee-based wireless sensor networks for classifying the behaviour of a herd of animals using classification trees	BIOSYSTEMS ENGINEERING	2008	10.1016/j.biosystemseng.2008.03.003
J		agriculture	Fuentes, A; Han, SJ; Nasir, MF; Park, J; Yoon, S; Park, DS	Multiview Monitoring of Individual Cattle Behavior Based on Action Recognition in Closed Barns Using Deep Learning	ANIMALS	2023	10.3390/ani13122020
J		agriculture	Kumar, S; Chaube, MK; Kumar, S	Secure and Sustainable Framework for Cattle Recognition Using Wireless Multimedia Networks and Machine Learning Techniques	IEEE TRANSACTIONS ON SUSTAINABLE COMPUTING	2022	10.1109/TSUSC.2021.3123496
J		pets	Liu, YF; Chen, M; Chan, CS; Chnnan, HY; Wang, JP; Yu, XE; Li, XY; Li, WJ	AI-Enabled Micro Motion Sensors for Revealing the Random Daily Activities of Caged Mice	ADVANCED INTELLIGENT SYSTEMS	2023	10.1002/aisy.202200220
J		agriculture	Navarro, J; de Diego, IM; Pérez, PC; Ortega, F	Outlier detection in animal multivariate trajectories	COMPUTERS AND ELECTRONICS IN AGRICULTURE	2021	10.1016/j.compag.2021.106401
J		agriculture	Xu, HC; Li, SH; Lee, C; Ni, W; Abbott, D; Johnson, M; Lea, JM; Yuan, JH; Campbell, DLM	Analysis of Cattle Social Transitional Behaviour: Attraction and Repulsion	SENSORS	2020	10.3390/s20185340
J		agriculture	Tran, DN; Nguyen, TN; Khanh, PCP; Tran, DT	An IoT-Based Design Using Accelerometers in Animal Behavior Recognition Systems	IEEE SENSORS JOURNAL	2022	10.1109/JSEN.2021.3051194
J		agriculture	Vidal, G; Sharpnack, J; Pinedo, P; Tsai, IC; Lee, AR; Martínez-López, B	Impact of sensor data pre-processing strategies and selection of machine learning algorithm on the prediction of metritis events in dairy cattle	PREVENTIVE VETERINARY MEDICINE	2023	10.1016/j.prevetmed.2023.105903
J		agriculture	Fuentes, A; Yoon, S; Park, J; Park, DS	Deep learning-based hierarchical cattle behavior recognition with spatio- temporal information	COMPUTERS AND ELECTRONICS IN AGRICULTURE	2020	10.1016/j.compag.2020.105627
J		agriculture	Bao, J; Xie, QJ	Artificial intelligence in animal farming: A systematic literature review	JOURNAL OF CLEANER PRODUCTION	2022	10.1016/j.jclepro.2021.129956
J		agriculture	Wagner, N; Antoine, V; Mialon, MM; Lardy, R; Silberberg, M; Koko, J; Veissier, I	Machine learning to detect behavioural anomalies in dairy cows under subacute ruminal acidosis	COMPUTERS AND ELECTRONICS IN AGRICULTURE	2020	10.1016/j.compag.2020.105233
J		agriculture	Nóbrega, L; Gonçalves, P; Antunes, M; Corujo, D	Assessing sheep behavior through low-power microcontrollers in smart agriculture scenarios	COMPUTERS AND ELECTRONICS IN AGRICULTURE	2020	10.1016/j.compag.2020.105444
J		agriculture	Bartels, J; Hagihara, A; Minati, L; Tokgoz, KK; Ito, H	An Integer-Only Resource-Minimized RNN on FPGA for Low-Frequency Sensors in Edge-AI	IEEE SENSORS JOURNAL	2023	10.1109/JSEN.2023.3286580
J		agriculture	Casella, E; Cantor, MC; Setser, MMW; Silvestri, S; Costa, JHC	A Machine Learning and Optimization Framework for the Early Diagnosis of Bovine Respiratory Disease	IEEE ACCESS	2023	10.1109/ACCESS.2023.3291348
J		pets	Smit, M; Ikurior, SJ; Corner-Thomas, RA; Andrews, CJ; Draganova, I; Thomas, DG	The Use of Triaxial Accelerometers and Machine Learning Algorithms for Behavioural Identification in Domestic Cats (Felis catus): A Validation Study	SENSORS	2023	10.3390/s23167165
J		agriculture	Eikelboom, JAJ; de Knegt, HJ; Klaver, M; van Langevelde, F; van der Wal, T; Prins, HHT	Inferring an animal's environment through biologging: quantifying the environmental influence on animal movement	MOVEMENT ECOLOGY	2020	10.1186/s40462-020-00228-4
J		agriculture	Cabezas, J; Yubero, R; Visitación, B; Navarro-García, J; Algar, MJ; Cano, EL; Ortega, F	Analysis of Accelerometer and GPS Data for Cattle Behaviour Identification and Anomalous Events Detection	ENTROPY	2022	10.3390/e24030336
J		agriculture	Taneja, M; Byabazaire, J; Jalodia, N; Davy, A; Olariu, C; Malone, P	Machine learning based fog computing assisted data-driven approach for early lameness detection in dairy cattle	COMPUTERS AND ELECTRONICS IN AGRICULTURE	2020	10.1016/j.compag.2020.105286
J		agriculture	Mao, AX; Huang, ED; Gan, HM; Parkes, RSV; Xu, WT; Liu, K	Cross-Modality Interaction Network for Equine Activity Recognition Using Imbalanced Multi-Modal Data	SENSORS	2021	10.3390/s21175818
J		wild	Ferrarini, A; Gustin, M	Introducing a new tool to derive animal behaviour from GPS data without ancillary data: The red-footed falcon in Italy as a case study	ECOLOGICAL INFORMATICS	2022	10.1016/j.ecoinf.2022.101645
J		agriculture	Vázquez-Diosdado, JA; Paul, V; Ellis, KA; Coates, D; Loomba, R; Kaler, J	A Combined Offline and Online Algorithm for Real-Time and Long-Term Classification of Sheep Behaviour: Novel Approach for Precision Livestock Farming	SENSORS	2019	10.3390/s19143201
J		agriculture	Neethirajan, S	The Use of Artificial Intelligence in Assessing Affective States in Livestock	FRONTIERS IN VETERINARY SCIENCE	2021	10.3389/fvets.2021.715261
J		agriculture	Higaki, S; Matsui, Y; Sasaki, Y; Takahashi, K; Honkawa, K; Horii, Y; Minamino, T; Suda, T; Yoshioka, K	Prediction of 24-h and 6-h Periods before Calving Using a Multimodal Tail-Attached Device Equipped with a Thermistor and 3-Axis Accelerometer through Supervised Machine Learning	ANIMALS	2022	10.3390/ani12162095
J		agriculture	Vidal, G; Sharpnack, J; Pinedo, P; Tsai, IC; Lee, AR; Martínez-López, B	Comparative performance analysis of three machine learning algorithms applied to sensor data registered by a leg-attached accelerometer to predict metritis events in dairy cattle	FRONTIERS IN ANIMAL SCIENCE	2023	10.3389/fanim.2023.1157090
J		agriculture	Romanzini, EP; Watanabe, RN; Fonseca, NVB; Berça, AS; Brito, TR; Bernardes, PA; Munari, DP; Reis, RA	Modern livestock farming under tropical conditions using sensors in grazing systems	SCIENTIFIC REPORTS	2022	10.1038/s41598-022-06650-5
J		agriculture	Behmann, J; Hendriksen, K; Müller, U; Büscher, W; Plümer, L	Support Vector machine and duration-aware conditional random field for identification of spatio-temporal activity patterns by combined indoor positioning and heart rate sensors	GEOINFORMATICA	2016	10.1007/s10707-016-0260-3
J		agriculture	Fan, BW; Bryant, RH; Greer, AW	Automatically Identifying Sickness Behavior in Grazing Lambs with an Acceleration Sensor	ANIMALS	2023	10.3390/ani13132086
J		agriculture	Benaissa, S; Tuyttens, FAM; Plets, D; Cattrysse, H; Martens, L; Vandaele, L; Joseph, W; Sonck, B	Classification of ingestive-related cow behaviours using RumiWatch halter and neck-mounted accelerometers	APPLIED ANIMAL BEHAVIOUR SCIENCE	2019	10.1016/j.applanim.2018.12.003
J		agriculture	Jiang, B; Tang, WJ; Cui, LH; Deng, XS	Precision Livestock Farming Research: A Global Scientometric Review	ANIMALS	2023	10.3390/ani13132096
J		agriculture	Fogarty, ES; Swain, DL; Cronin, GM; Moraes, LE; Trotter, M	Can accelerometer ear tags identify behavioural changes in sheep associated with parturition?	ANIMAL REPRODUCTION SCIENCE	2020	10.1016/j.anireprosci.2020.106345
J		agriculture	Zhang, MJ; Feng, HH; Luo, HL; Li, ZG; Zhang, XS	Comfort and health evaluation of live mutton sheep during the transportation based on wearable multi-sensor system	COMPUTERS AND ELECTRONICS IN AGRICULTURE	2020	10.1016/j.compag.2020.105632
J		agriculture	Li, GM; Gates, RS; Meyer, MM; Bobeck, EA	Tracking and Characterizing Spatiotemporal and Three-Dimensional Locomotive Behaviors of Individual Broilers in the Three-Point Gait-Scoring System	ANIMALS	2023	10.3390/ani13040717
J		agriculture	Nogoy, KMC; Chon, SI; Park, JH; Sivamani, S; Lee, DH; Choi, SH	High Precision Classification of Resting and Eating Behaviors of Cattle by Using a Collar-Fitted Triaxial Accelerometer Sensor	SENSORS	2022	10.3390/s22165961
J		agriculture	Tamura, T; Okubo, Y; Deguchi, Y; Koshikawa, S; Takahashi, M; Chida, Y; Okada, K	Dairy cattle behavior classifications based on decision tree learning using 3-axis neck-mounted accelerometers	ANIMAL SCIENCE JOURNAL	2019	10.1111/asj.13184
J		agriculture	Dutta, R; Smith, D; Rawnsley, R; Bishop-Hurley, G; Hills, J; Timms, G; Henry, D	Dynamic cattle behavioural classification using supervised ensemble classifiers	COMPUTERS AND ELECTRONICS IN AGRICULTURE	2015	10.1016/j.compag.2014.12.002
J		agriculture	Arablouei, R; Currie, L; Kusy, B; Ingham, A; Greenwood, PL; Bishop-Hurley, G	In-situ classification of cattle behavior using accelerometry data	COMPUTERS AND ELECTRONICS IN AGRICULTURE	2021	10.1016/j.compag.2021.106045
J		agriculture	Khanh, PCP; Tran, DT; Duong, VT; Thinh, NH; Tran, DN	The new design of cows' behavior classifier based on acceleration data and proposed feature set	MATHEMATICAL BIOSCIENCES AND ENGINEERING	2020	10.3934/mbe.2020151
J		pets	Gerencsér, L; Vásárhelyi, G; Nagy, M; Vicsek, T; Miklósi, A	Identification of Behaviour in Freely Moving Dogs (Canis familiaris) Using Inertial Sensors	PLOS ONE	2013	10.1371/journal.pone.0077814
J		agriculture	Veldkamp, F; Garcia-Faria, TI; Witjes, VL; Rebel, JMJ; de Jong, IC	Validation of non-invasive sensor technologies to measure interaction with enrichment material in weaned fattening pigs	APPLIED ANIMAL BEHAVIOUR SCIENCE	2023	10.1016/j.applanim.2023.105923
J		agriculture	Alghamdi, S; Zhao, ZQ; Ha, DS; Morota, G; Ha, SS	Improved pig behavior analysis by optimizing window sizes for individual behaviors on acceleration and angular velocity data	JOURNAL OF ANIMAL SCIENCE	2022	10.1093/jas/skac293
J		agriculture	Li, C; Minati, L; Tokgoz, KK; Fukawa, M; Bartels, J; Sihan, A; Takeda, K; Ito, H	Integrated Data Augmentation for Accelerometer Time Series in Behavior Recognition: Roles of Sampling, Balancing, and Fourier Surrogates	IEEE SENSORS JOURNAL	2022	10.1109/JSEN.2022.3219594
J		agriculture	Borghart, GM; O'Grady, LE; Somers, JR	Prediction of lameness using automatically recorded activity, behavior and production data in post-parturient Irish dairy cows	IRISH VETERINARY JOURNAL	2021	10.1186/s13620-021-00182-6
J		agriculture	González-Baldizón, Y; Pérez-Patricio, M; Camas-Anzueto, JL; Rodríguez-Elías, OM; Escobar-Gómez, EN; Vazquez-Delgado, HD; Guzman-Rabasa, JA; Fragoso-Mandujano, JA	Lamb Behaviors Analysis Using a Predictive CNN Model and a Single Camera	APPLIED SCIENCES-BASEL	2022	10.3390/app12094712
J		agriculture	Martin, MJ; Dórea, JRR; Borchers, MR; Wallace, RL; Bertics, SJ; DeNise, SK; Weigel, KA; White, HM	Comparison of methods to predict feed intake and residual feed intake using behavioral and metabolite data in addition to classical performance variables	JOURNAL OF DAIRY SCIENCE	2021	10.3168/jds.2020-20051
J		agriculture	Eerdekens, A; Deruyck, M; Fontaine, J; Martens, L; De Poorter, E; Plets, D; Joseph, W	A framework for energy-efficient equine activity recognition with leg accelerometers	COMPUTERS AND ELECTRONICS IN AGRICULTURE	2021	10.1016/j.compag.2021.106020
J		agriculture	Ribeiro, LAC; Bresolin, T; Rosa, GJM; Casagrande, DR; Danes, MDC; Dorea, JR	Prediction quality of cattle behavior traits evaluated through different cross-validation strategies using wearable sensor data and machine learning algorithms	JOURNAL OF ANIMAL SCIENCE	2020	10.1093/jas/skaa278.673
J		agriculture	Larsen, MLV; Pedersen, LJ; Jensen, DB	Prediction of Tail Biting Events in Finisher Pigs from Automatically Recorded Sensor Data	ANIMALS	2019	10.3390/ani9070458
J		agriculture	Kleanthous, N; Hussain, A; Khan, W; Sneddon, J; Liatsis, P	Deep transfer learning in sheep activity recognition using accelerometer data	EXPERT SYSTEMS WITH APPLICATIONS	2022	10.1016/j.eswa.2022.117925
J		agriculture	González, LA; Kyriazakis, I; Tedeschi, LO	Review: Precision nutrition of ruminants: approaches, challenges and potential gains	ANIMAL	2018	10.1017/S1751731118002288
J		agriculture	Bloch, V; Frondelius, L; Arcidiacono, C; Mancino, M; Pastell, M	Development and Analysis of a CNN- and Transfer-Learning-Based Classification Model for Automated Dairy Cow Feeding Behavior Recognition from Accelerometer Data	SENSORS	2023	10.3390/s23052611
J		agriculture	Davison, C; Bowen, JM; Michie, C; Rooke, JA; Jonsson, N; Andonovic, I; Tachtatzis, C; Gilroy, M; Duthie, CA	Predicting feed intake using modelling based on feeding behaviour in finishing beef steers	ANIMAL	2021	10.1016/j.animal.2021.100231
J		agriculture	Yazdanbakhsh, O; Zhou, Y; Dick, S	An intelligent system for livestock disease surveillance	INFORMATION SCIENCES	2017	10.1016/j.ins.2016.10.026
J		agriculture	Neethirajan, S	Automated Tracking Systems for the Assessment of Farmed Poultry	ANIMALS	2022	10.3390/ani12030232
J		pets	Galea, N; Murphy, F; Gaschk, JL; Schoeman, DS; Clemente, CJ	Quantifying finer-scale behaviours using self-organising maps (SOMs) to link accelerometery signatures with behavioural patterns in free-roaming terrestrial animals	SCIENTIFIC REPORTS	2021	10.1038/s41598-021-92896-4
J		agriculture	Teixeira, VA; Lana, AMQ; Bresolin, T; Tomich, TR; Souza, GM; Furlong, J; Rodrigues, JPP; Coelho, SG; Goncalves, LC; Silveira, JAG; Ferreira, LD; Filho, EJF; Campos, M; Dorea, JRR; Perira, LGR	Using rumination and activity data for early detection of anaplasmosis disease in dairy heifer calves	JOURNAL OF DAIRY SCIENCE	2022	10.3168/jds.2021-20952
J		agriculture	Lovarelli, D; Brandolese, C; Leliveld, L; Finzi, A; Riva, E; Grotto, M; Provolo, G	Development of a New Wearable 3D Sensor Node and Innovative Open Classification System for Dairy Cows' Behavior	ANIMALS	2022	10.3390/ani12111447
J		agriculture	Cantor, MC; Casella, E; Silvestri, S; Renaud, DL; Costa, JHC	Using Machine Learning and Behavioral Patterns Observed by Automated Feeders and Accelerometers for the Early Indication of Clinical Bovine Respiratory Disease Status in Preweaned Dairy Calves	FRONTIERS IN ANIMAL SCIENCE	2022	10.3389/fanim.2022.852359
J		agriculture	Watanabe, RN; Bernardes, PA; Romanzini, EP; Braga, LG; Brito, TR; Teobaldo, RW; Reis, RA; Munari, DP	Strategy to Predict High and Low Frequency Behaviors Using Triaxial Accelerometers in Grazing of Beef Cattle	ANIMALS	2021	10.3390/ani11123438
J		mouse	Try, P; Gebhard, M	Non-Contact Activity Monitoring Using a Multi-Axial Inertial Measurement Unit in Animal Husbandry	SENSORS	2022	10.3390/s22124367
J		agriculture	Benaissa, S; Tuyttens, FAM; Plets, D; de Pessemier, T; Trogh, J; Tanghe, E; Martens, L; Vandaele, L; Van Nuffel, A; Joseph, W; Sonck, B	On the use of on-cow accelerometers for the classification of behaviours in dairy barns	RESEARCH IN VETERINARY SCIENCE	2019	10.1016/j.rvsc.2017.10.005
J		agriculture	Qiao, YL; Kong, H; Clark, C; Lomax, S; Su, DBLG; Eiffert, S; Sukkarieh, S	Intelligent Perception-Based Cattle Lameness Detection and Behaviour Recognition: A Review	ANIMALS	2021	10.3390/ani11113033
J		agriculture	Hajnal, É; Kovács, L; Vakulya, G	Dairy Cattle Rumen Bolus Developments with Special Regard to the Applicable Artificial Intelligence (AI) Methods	SENSORS	2022	10.3390/s22186812
J		agriculture	Gurule, SC; Tobin, CT; Bailey, DW; Gifford, JAH	Evaluation of the tri-axial accelerometer to identify and predict parturition-related activities of Debouillet ewes in an intensive setting	APPLIED ANIMAL BEHAVIOUR SCIENCE	2021	10.1016/j.applanim.2021.105296
J		agriculture	Pavlovic, D; Davison, C; Hamilton, A; Marko, O; Atkinson, R; Michie, C; Crnojevic, V; Andonovic, I; Bellekens, X; Tachtatzis, C	Classification of Cattle Behaviours Using Neck-Mounted Accelerometer-Equipped Collars and Convolutional Neural Networks	SENSORS	2021	10.3390/s21124050
J		pets	Majikes, J; Brugarolas, R; Winters, M; Yuschak, S; Mealin, S; Walker, K; Yang, P; Sherman, B; Bozkurt, A; Roberts, DL	Balancing noise sensitivity, response latency, and posture accuracy for a computer-assisted canine posture training system	INTERNATIONAL JOURNAL OF HUMAN-COMPUTER STUDIES	2017	10.1016/j.ijhcs.2016.04.010
J		agriculture	Frost, AR; Schofield, CP; Beaulah, SA; Mottram, TT; Lines, JA; Wathes, CM	A review of livestock monitoring and the need for integrated systems	COMPUTERS AND ELECTRONICS IN AGRICULTURE	1997	10.1016/S0168-1699(96)01301-4
J		agriculture	Ruiz-Suarez, S; Leos-Barajas, V; Morales, JM	Hidden Markov and Semi-Markov Models When and Why are These Models Useful for Classifying States in Time Series Data?	JOURNAL OF AGRICULTURAL BIOLOGICAL AND ENVIRONMENTAL STATISTICS	2022	10.1007/s13253-021-00483-x
J		agriculture	Smith, D; Rahman, A; Bishop-Hurley, GJ; Hills, J; Shahriar, S; Henry, D; Rawnsley, R	Behavior classification of cows fitted with motion collars: Decomposing multi-class classification into a set of binary problems	COMPUTERS AND ELECTRONICS IN AGRICULTURE	2016	10.1016/j.compag.2016.10.006
J		agriculture	Oczak, M; Bayer, F; Vetter, S; Maschat, K; Baumgartner, J	Comparison of the automated monitoring of the sow activity in farrowing pens using video and accelerometer data	COMPUTERS AND ELECTRONICS IN AGRICULTURE	2022	10.1016/j.compag.2021.106517
J		agriculture	Jin, M; Wang, CG; Jensen, DB	Effect of De-noising by Wavelet Filtering and Data Augmentation by Borderline SMOTE on the Classification of Imbalanced Datasets of Pig Behavior	FRONTIERS IN ANIMAL SCIENCE	2021	10.3389/fanim.2021.666855
J		agriculture	Silva, FG; Conceiçao, C; Pereira, AMF; Cerqueira, JL; Silva, SR	Literature Review on Technological Applications to Monitor and Evaluate Calves' Health and Welfare	ANIMALS	2023	10.3390/ani13071148
J		agriculture	Chatterjee, PS; Ray, NK; Mohanty, SP	LiveCare: An IoT-Based Healthcare Framework for Livestock in Smart Agriculture	IEEE TRANSACTIONS ON CONSUMER ELECTRONICS	2021	10.1109/TCE.2021.3128236
J		agriculture	Alameer, A; Kyriazakis, I; Bacardit, J	Automated recognition of postures and drinking behaviour for the detection of compromised health in pigs	SCIENTIFIC REPORTS	2020	10.1038/s41598-020-70688-6
J		agriculture	Minati, L; Li, C; Bartels, J; Chakraborty, P; Li, ZX; Yoshimura, N; Frasca, M; Ito, H	Accelerometer time series augmentation through externally driving a non-linear dynamical system	CHAOS SOLITONS & FRACTALS	2023	10.1016/j.chaos.2023.113100
J		agriculture	Crociati, M; Sylla, L; De Vincenzi, A; Stradaioli, G; Monaci, M	How to Predict Parturition in Cattle? A Literature Review of Automatic Devices and Technologies for Remote Monitoring and Calving Prediction	ANIMALS	2022	10.3390/ani12030405
J		agriculture	Mahfuz, S; Mun, HS; Dilawar, MA; Yang, CJ	Applications of Smart Technology as a Sustainable Strategy in Modern Swine Farming	SUSTAINABILITY	2022	10.3390/su14052607
J		agriculture	Li, SR; Zhang, CR; Wang, RX; Song, JM; Xin, HS; Zhang, YG; Sun, YK	Establishment of a feed intake prediction model based on eating time, ruminating time and dietary composition	COMPUTERS AND ELECTRONICS IN AGRICULTURE	2022	10.1016/j.compag.2022.107296
J		agriculture	Alvarenga, FAP; Borges, I; Oddy, VH; Dobos, RC	Discrimination of biting and chewing behaviour in sheep using a tri-axial accelerometer	COMPUTERS AND ELECTRONICS IN AGRICULTURE	2020	10.1016/j.compag.2019.105051
J		agriculture	Simanungkalit, G; Barwick, J; Cowley, F; Dawson, B; Dobos, R; Hegarty, R	Use of an ear-tag accelerometer and a radio-frequency identification (RFID) system for monitoring the licking behaviour in grazing cattle	APPLIED ANIMAL BEHAVIOUR SCIENCE	2021	10.1016/j.applanim.2021.105491
J		agriculture	Ben van Herbruggen; Fontaine, J; Eerdekens, A; Deruyck, M; Joseph, W; De Poorter, E	Feasibility of Wireless Horse Monitoring Using a Kinetic Energy Harvester Model	ELECTRONICS	2020	10.3390/electronics9101730
J		agriculture	Cantor, MC; Costa, JHC	Daily behavioral measures recorded by precision technology devices may indicate bovine respiratory disease status in preweaned dairy calves	JOURNAL OF DAIRY SCIENCE	2022	10.3168/jds.2021-20798
J		agriculture	Chelotti, JO; Vanrell, SR; Martinez-Rau, LS; Galli, JR; Utsumi, SA; Planisich, AM; Almiron, SA; Milone, DH; Giovanini, LL; Ruffner, HL	Using segment-based features of jaw movements to recognise foraging activities in grazing cattle	BIOSYSTEMS ENGINEERING	2023	10.1016/j.biosystemseng.2023.03.014
J		agriculture	Liu, M; Wu, YQ; Li, GY; Liu, MQ; Hu, R; Zou, HW; Wang, ZS; Peng, YQ	Classification of cow behavior patterns using inertial measurement units and a fully convolutional network model	JOURNAL OF DAIRY SCIENCE	2023	10.3168/jds.2022-22350
J		agriculture	Alsaaod, M; Römer, C; Kleinmanns, J; Hendriksen, K; Rose-Meierhöfer, S; Plümer, L; Büscher, W	Electronic detection of lameness in dairy cows through measuring pedometric activity and lying behavior	APPLIED ANIMAL BEHAVIOUR SCIENCE	2012	10.1016/j.applanim.2012.10.001
J		agriculture	Schweinzer, V; Gusterer, E; Kanz, P; Krieger, S; Süss, D; Lidauer, L; Berger, A; Kickinger, F; Öhlschuster, M; Auer, W; Drillich, M; Iwersen, M	Evaluation of an ear-attached accelerometer for detecting estrus events in indoor housed dairy cows	THERIOGENOLOGY	2019	10.1016/j.theriogenology.2019.02.038
J		agriculture	Bowen, JM; Haskell, MJ; Miller, GA; Mason, CS; Bell, DJ; Duthie, CA	Early prediction of respiratory disease in preweaning dairy calves using feeding and activity behaviors	JOURNAL OF DAIRY SCIENCE	2021	10.3168/jds.2021-20373
		agriculture	Escalante, H.J., Rodriguez, S. V., Cordero, J., Kristensen, A.R., Cornou, C.	Sow-activity classification from acceleration patterns: A machine learning approach.	Comput. Electron. Agric.	2013	https://doi.org/10.1016/j.compag.2013.01.003
			Dhanjal-Adams, K.L., Willener, A.S.T., Liechti, F.	pamlr: A toolbox for analysing animal behaviour using pressure, acceleration, temperature, magnetic or light data in R	Anim. Ecol.	2022	https://doi.org/10.1111/1365-2656.13695
	review	agriculture	Fan, B., Bryant, R., Greer, A.,	Behavioral Fingerprinting: Acceleration Sensors for Identifying Changes in Livestock Health.	J	2022	https://doi.org/10.3390/j5040030
		agriculture	Arablouei, R., Wang, Z., Bishop-Hurley, G.J., Liu, J.	Multimodal sensor data fusion for in-situ classification of animal behavior using accelerometry and GNSS data.	Smart Agric. Technol.	2023	https://doi.org/10.1016/j.atech.2022.100163
		agriculture	Chang, A.Z., Fogarty, E.S., Swain, D.L., García-Guerra, A., Trotter, M.G.,	Accelerometer derived rumination monitoring detects changes in behaviour around parturition	Appl. Anim. Behav. Sci.	2022	https://doi.org/10.1016/j.applanim.2022.105566
		agriculture	Liu, L., Ni, J., Zhao, R., Shen, M., He, C.,	Design and test of a low-power acceleration sensor with Bluetooth Low Energy on ear tags for sow behaviour monitoring.	Biosyst. Eng.	2018	https://doi.org/10.1016/j.biosystemseng.2018.10.011
		agriculture	Rahman, A., Smith, D., Little, B., Ingham, A.., Greenwood, P.., Bishop-Hurley, G..,	Cattle behaviour classification from collar, halter, and ear tag sensors.	Inf. Process. Agric.	2018	https://doi.org/10.1016/j.inpa.2017.10.001
		agriculture	Cheng, M., Yuan, H., Wang, Q., Cai, Z., Liu, Y., Zhang, Y.	Application of deep learning in sheep behaviors recognition and influence analysis of training data characteristics on the recognition effect.	Comput. Electron. Agric	2022	https://doi.org/https://doi.org/10.1016/j.compag.2022.107010
	conference	agriculture	Bocaj, E., Uzunidis, D., Kasnesis, P., Patrikakis, C.Z.,	On the Benefits of Deep Convolutional Neural Networks on Animal Activity Recognition	Proc. 2020 Int. Conf. Smart Syst. Technol.	2020	https://doi.org/10.1109/SST49455.2020.9263702
		agriculture	de Alencar Nääs, I., da Silva Lima, N.D., Gonçalves, R.F., Antonio de Lima, L., Ungaro, H., Minoro Abe, J.,	Lameness prediction in broiler chicken using a machine learning technique.	Inf. Process. Agric.	2021	https://doi.org/10.1016/j.inpa.2020.10.003
	conference		Brugarolas, R., Roberts, D., Sherman, B., Bozkurt, A.,	Machine learning based posture estimation for a wireless canine machine interface	IEEE Topical Conference on Biomedical Wireless Technologies, Networks, and Sensing Systems	2013	https://doi.org/10.1109/BioWireleSS.2013.6613658
		agriculture	Lush, L., Wilson, R.P., Holton, M.D., Hopkins, P., Marsden, K.A., Chadwick, D.R., King, A.J.,	Classification of sheep urination events using accelerometers to aid improved measurements of livestock contributions to nitrous oxide emissions.	Comput. Electron. Agric.	2018	https://doi.org/10.1016/j.compag.2018.04.018r
		agriculture	Versluijs, E., Niccolai, L.J., Spedener, M., Zimmermann, B., Hessle, A., Tofastrud, M., Devineau, O., Evans, A.L.,	Classification of behaviors of free-ranging cattle using accelerometry signatures collected by virtual fence collars.	Front. Anim.	2023	https://doi.org/10.3389/fanim.2023.1083272
		agriculture	Lewis, K.E., Price, E., Croft, D.P., Green, L.E., Ozella, L., Cattuto, C., Langford, J.,	Potential role of biologgers to automate detection of lame ewes and lambs	Appl. Anim. Behav.	2023	https://doi.org/10.1016/j.applanim.2023.105847
	review	agriculture	Li, D., Wang, G., Du, L., Zheng, Y., Wang, Z.,	Recent advances in intelligent recognition methods for fish stress behavior	Aquac. Eng	2022	https://doi.org/10.1016/j.aquaeng.2021.102222
		agriculture	Evstatiev, B., Kadirova, S., Valov, N.	Analysis of the Wireless Communication Technologies Used in Livestock Monitoring	International Conference on Communications, Information, Electronic and Energy Systems	2022	https://doi.org/10.1109/CIEES55704.2022.9990810
	conference	agriculture	Le Roux, S., Wolhuter, R., Niesler, T.	An overview of automatic behaviour classification for animal-borne sensor applications in South Africa	SAWACMMM	2017	https://doi.org/10.1145/3132711.3132716
	conference	agriculture	Raj, A.A.G., Jayanthi, J.G.	IoT-based real-time poultry monitoring and health status identification	11th International Symposium on Mechatronics and Its Applications	2018	https://doi.org/10.1109/ISMA.2018.8330139
		agriculture	Riaboff, L., Poggi, S., Madouasse, A., Couvreur, S., Aubin, S., Bédère, N., Goumand, E., Chauvin, A., Plantier, G., . 169, 105179.	Development of a methodological framework for a robust prediction of the main behaviours of dairy cows using a combination of machine learning algorithms on accelerometer data.	Comput. Electron. Agric.	2020	https://doi.org/10.1016/j.compag.2019.105179
		pets	Kasnesis, P., Doulgerakis, V., Uzunidis, D., Kogias, D.G., Funcia, S.I., González, M.B., Giannousis, C., Patrikakis, C.Z.	Deep Learning Empowered Wearable-Based Behavior Recognition for Search and Rescue Dogs.	Sensors	2022	https://doi.org/10.3390/s22030993
		pets	Marcato, M., Tedesco, S., O’Mahony, C., O’Flynn, B., Galvin, P.	Machine learning based canine posture estimation using inertial data.	PLoS One	2023	https://doi.org/10.1371/journal.pone.0286311
		pets	Carslake, C., Vázquez-Diosdado, J.A., Kaler, J.	Machine learning algorithms to classify and quantify multiple behaviours in dairy calves using a sensor–moving beyond classification in precision livestock.	Sensors	2021	https://doi.org/10.3390/s21010088
		agriculture	Amorim, MD; Turco, SHN; Costa, DD; Ferreira, IJS; da Silva, WP; Sabino, ALC; da Silva-Miranda, KO	Discrimination of ingestive behavior in sheep using an electronic device based on a triaxial accelerometer and machine learning	COMPUTERS AND ELECTRONICS IN AGRICULTURE	2024	10.1016/j.compag.2024.108657
		agriculture	Li, LH; Wang, ZQ; Hou, W; Zhou, ZX; Xue, H	A Recognition Method for Aggressive Chicken Behavior Based on Machine Learning	IEEE ACCESS	2024	10.1109/ACCESS.2024.3365552
		agriculture	Silveira, RMF; Façanha, DAE; McManus, C; Asensio, LAB; da Silva, IJO	Intelligent methodologies: An integrated multi-modeling approach to predict adaptive mechanisms in farm animals	COMPUTERS AND ELECTRONICS IN AGRICULTURE	2024	10.1016/j.compag.2023.108502
		agriculture	Lavrova, AI; Choucair, A; Palmini, A; Stock, KF; Kammer, M; Querengaesser, F; Doherr, MG; Müller, KE; Belik, V	Leveraging Accelerometer Data for Lameness Detection in Dairy Cows: A Longitudinal Study of Six Farms in Germany	ANIMALS	2023	10.3390/ani13233681
		agriculture	Xu, YL; Nie, J; Cen, HL; Wen, BQ; Liu, SY; Li, JB; Ge, JB; Yu, LH; Lv, LZ	An Image Detection Model for Aggressive Behavior of Group Sheep	ANIMALS	2023	10.3390/ani13233688
		agriculture	Durand, M; Largouët, C; de Beaufort, LB; Dourmad, JY; Gaillard, C	Estimation of gestating sows' welfare status based on machine learning methods and behavioral data	SCIENTIFIC REPORTS	2023	10.1038/s41598-023-46925-z
		agriculture	Magana, J; Gavojdian, D; Menahem, Y; Lazebnik, T; Zamansky, A; Adams-Progar, A	Machine learning approaches to predict and detect early-onset of digital dermatitis in dairy cows using sensor data	FRONTIERS IN VETERINARY SCIENCE	2023	10.3389/fvets.2023.1295430
		agriculture	Ahmed, MM; Hassanien, EE; Hassanien, AE	A smart IoT-based monitoring system in poultry farms using chicken behavioural analysis	INTERNET OF THINGS	2024	10.1016/j.iot.2023.101010
		agriculture	Navarro, J; Fernández, RR; Aceña, V; Fernández-Isabel, A; Lancho, C; de Diego, IM	Real-time classification of cattle behavior using Wireless Sensor Networks	INTERNET OF THINGS	2024	10.1016/j.iot.2023.101008
		agriculture	Stygar, AH; Frondelius, L; Berteselli, GV; Gómez, Y; Canali, E; Niemi, JK; Llonch, P; Pastell, M	Measuring dairy cow welfare with real-time sensor-based data and farm records: a concept study	ANIMAL	2023	10.1016/j.animal.2023.101023
		agriculture	Doornweerd, JE; Veerkamp, RF; de Klerk, B; van der Sluis, M; Bouwman, AC; Ellen, ED; Kootstra, G	Tracking individual broilers on video in terms of time and distance	POULTRY SCIENCE	2024	10.1016/j.psj.2023.103185
		agriculture	Obermeyer, K; Kayser, M	On-farm assessment of grazing behaviour of dairy cows in two pasture management systems by low-cost and reliable cowtrackers	SMART AGRICULTURAL TECHNOLOGY	2023	10.1016/j.atech.2023.100349
		agriculture	Tarr, B; Szabó, I; Tozsér, J	Developing artificial intelligence technology to support cattle identification, animal health and welfare solutions	MAGYAR ALLATORVOSOK LAPJA	2023
		agriculture	Meng, Y; Yoon, S; Han, SJ; Fuentes, A; Park, J; Jeong, Y; Park, DS	Improving Known-Unknown Cattle's Face Recognition for Smart Livestock Farm Management	ANIMALS	2023	10.3390/ani13223588
		agriculture	Mar, CC; Zin, TT; Tin, P; Honkawa, K; Kobayashi, I; Horii, Y	Cow detection and tracking system utilizing multi-feature tracking algorithm	SCIENTIFIC REPORTS	2023	10.1038/s41598-023-44669-4
		agriculture	Ahn, SH; Kim, S; Jeong, DH	Unsupervised Domain Adaptation for Mitigating Sensor Variability and Interspecies Heterogeneity in Animal Activity Recognition	ANIMALS	2023	10.3390/ani13203276
		agriculture	Turner, KE; Thompson, A; Harris, I; Ferguson, M; Sohel, F	Deep learning based classification of sheep behaviour from accelerometer data with imbalance	INFORMATION PROCESSING IN AGRICULTURE	2023	10.1016/j.inpa.2022.04.001
		agriculture	Mao, AX; Zhu, ML; Huang, ED; Yao, X; Liu, K	A teacher-to-student information recovery method toward energy-efficient animal activity recognition at low sampling rates	COMPUTERS AND ELECTRONICS IN AGRICULTURE	2023	10.1016/j.compag.2023.108242
		agriculture	Pearce, J; Chang, YM; Xia, D; Abeyesinghe, S	Classification of Behaviour in Conventional and Slow-Growing Strains of Broiler Chickens Using Tri-Axial Accelerometers	ANIMALS	2024	10.3390/ani14131957
		agriculture	Pearce, J; Chang, YM; Xia, D; Abeyesinghe, S	Classification of Behaviour in Conventional and Slow-Growing Strains of Broiler Chickens Using Tri-Axial Accelerometers	ANIMALS	2024	10.3390/ani14131957
		pets	Dunford, CE; Marks, NJ; Wilson, RP; Scantlebury, DM	Identifying animal behaviours from accelerometers: Improving predictive accuracy of machine learning by refining the variables selected, data frequency, and sample duration	ECOLOGY AND EVOLUTION	2024	10.1002/ece3.11380
		agriculture	Hernández, G; González-Sánchez, C; González-Arrieta, A; Sánchez-Brizuela, G; Fraile, JC	Machine Learning-Based Prediction of Cattle Activity Using Sensor-Based Data	SENSORS	2024	10.3390/s24103157
		agriculture	Parsons, IL; Karisch, BB; Stone, AE; Webb, SL; Norman, DA; Street, GM	Machine Learning Methods and Visual Observations to Categorize Behavior of Grazing Cattle Using Accelerometer Signals	SENSORS	2024	10.3390/s24103171
		agriculture	Jin, ZM; Shu, H; Hu, TC; Jiang, CX; Yan, RR; Qi, JW; Wang, WS; Guo, LF	Behavior classification and spatiotemporal analysis of grazing sheep using deep learning	COMPUTERS AND ELECTRONICS IN AGRICULTURE	2024	10.1016/j.compag.2024.108894
		agriculture	van Leerdam, M; Hut, PR; Liseune, A; Slavco, E; Hulsen, J; Hostens, M	A predictive model for hypocalcaemia in dairy cows utilizing behavioural sensor data combined with deep learning	COMPUTERS AND ELECTRONICS IN AGRICULTURE	2024	10.1016/j.compag.2024.108877
		agriculture	Tobin, C; Bailey, D; Wade, C; Trieu, LL; Nelson, K; Oltjen, C; Cao, HP; Son, TC; Flores, V; Castro, B; Gifford, JH; Trotter, M; Kramar, D	Evaluation of experimental error in accelerometer monitoring: Variation among individual animals versus variation among devices	SMART AGRICULTURAL TECHNOLOGY	2024	10.1016/j.atech.2024.100432
		agriculture	Goncalves, P; Marques, MD; Belo, AT; Monteiro, A; Morais, J; Riegel, I; Braz, F	Exploring the Potential of Machine Learning Algorithms Associated with the Use of Inertial Sensors for Goat Kidding Detection	ANIMALS	2024	10.3390/ani14060938
		agriculture	Lama, SP; Catania, C; Ribeiro, LP; Puchala, R; Gipson, TA; Goetsch, AL	Developing an interpretable machine learning model for the detection of mimosa (Albizia julibrissin Durazz) grazing in goats	SMALL RUMINANT RESEARCH	2024	10.1016/j.smallrumres.2024.107224
		agriculture	Mladenova, T; Valova, I; Evstatiev, B; Valov, N; Varlyakov, I; Markov, T; Stoycheva, S; Mondeshka, L; Markov, N	Evaluation of the Efficiency of Machine Learning Algorithms for Identification of Cattle Behavior Using Accelerometer and Gyroscope Data	AGRIENGINEERING	2024	10.3390/agriengineering6030128
		agriculture	Hollevoet, A; De Waele, T; Peralta, D; Tuyttens, F; De Poorter, E; Shahid, A	Goats on the Move: Evaluating Machine Learning Models for Goat Activity Analysis Using Accelerometer Data	ANIMALS	2024	10.3390/ani14131977
		agriculture	Biszkup, M; Vásárhelyi, G; Setiawan, NN; Márton, A; Szentes, S; Balogh, P; Babay-Török, B; Pajor, G; Drexler, D	Detectability of multi-dimensional movement and behaviour in cattle using sensor data and machine learning algorithms: Study on a Charolais bull	ARTIFICIAL INTELLIGENCE IN AGRICULTURE	2024	10.1016/j.aiia.2024.11.002
		agriculture	Russel, NS; Selvaraj, A	Decoding cow behavior patterns from accelerometer data using deep learning	JOURNAL OF VETERINARY BEHAVIOR-CLINICAL APPLICATIONS AND RESEARCH	2024	10.1016/j.jveb.2024.06.005
		pets	Miller, M; Byfield, R; Crosby, M; Lin, J	Networked Wearable Sensors for Monitoring Health and Activities of an Equine Herd: An IoT Approach to Improve Horse Welfare	IEEE SENSORS JOURNAL	2024	10.1109/JSEN.2024.3436665
		agriculture	Mora, M; Riaboff, L; David, I; Sánchez, JP; Piles, M	Classifying active and inactive states of growing rabbits from accelerometer data using machine learning algorithms	SMART AGRICULTURAL TECHNOLOGY	2024	10.1016/j.atech.2024.100675
		agriculture	Tilkens, N; Bindelle, J; Lebeau, F; Siah, A; Andriamandroso, ALH	Quantification of grass-severing bites performed by grazing cattle using halter-mounted accelerometers and machine learning	SMART AGRICULTURAL TECHNOLOGY	2024	10.1016/j.atech.2024.100522
		agriculture	Pearce, J; Chang, YM; Xia, D; Abeyesinghe, S	Classification of Behaviour in Conventional and Slow-Growing Strains of Broiler Chickens Using Tri-Axial Accelerometers	ANIMALS	2024	10.3390/ani14131957
		agriculture	Yang, LL; Zhao, JZ; Ying, XY; Lu, C; Zhou, XY; Gao, YN; Wang, L; Liu, H; Song, HB	Utilization of deep learning models to predict calving time in dairy cattle from tail acceleration data	COMPUTERS AND ELECTRONICS IN AGRICULTURE	2024	10.1016/j.compag.2024.109253
		agriculture	Arablouei, R; Bishop-Hurley, GJ; Bagnall, N; Ingham, A	Cattle behavior recognition from accelerometer data: Leveraging in-situ cross-device model learning	COMPUTERS AND ELECTRONICS IN AGRICULTURE	2024	10.1016/j.compag.2024.109546
		pets	Redmond, C; Smit, M; Draganova, I; Corner-Thomas, R; Thomas, D; Andrews, C	The Use of Triaxial Accelerometers and Machine Learning Algorithms for Behavioural Identification in Domestic Dogs (Canis familiaris): A Validation Study	SENSORS	2024	10.3390/s24185955
		agriculture	Tangorra, FM; Buoio, E; Calcante, A; Bassi, A; Costa, A	Internet of Things (IoT): Sensors Application in Dairy Cattle Farming	ANIMALS	2024	10.3390/ani14213071
		agriculture	Camargo, VA; Pajor, EA; Bayat, S; Pearson, JM	Predicting main behaviors of beef bulls from accelerometer data: A machine learning framework	SMART AGRICULTURAL TECHNOLOGY	2024	10.1016/j.atech.2024.100683
		agriculture	Watanabe, RN; Romanzini, EP; Bernardes, PA; Rodrigues, JL; do Val, GA; Silva, MM; Fernandes, MHMD; Caetano, SL; Ramos, SB; Reis, RA; Munari, DP	Accelerometers-based position and time interval comparisons for predicting the behaviors of young bulls housed in a feedlot system	SMART AGRICULTURAL TECHNOLOGY	2024	10.1016/j.atech.2024.100542
		agriculture	Rossi, GP; Dalla Costa, E; Barbieri, S; Minero, M; Canali, E	A systematic review on the application of precision livestock farming technologies to detect lying, rest and sleep behavior in dairy calves	FRONTIERS IN VETERINARY SCIENCE	2024	10.3389/fvets.2024.1477731
		agriculture	Yu, ZH; Han, YL; Cha, LK; Chen, SH; Wang, ZY; Zhang, Y	Design of an intelligent wearable device for real-time cattle health monitoring	FRONTIERS IN ROBOTICS AND AI	2024	10.3389/frobt.2024.1441960
		agriculture	Peng, YQ; Chen, YX; Yang, YX; Liu, MQ; Hu, R; Zou, HW; Xiao, JX; Jiang, YH; Wang, ZS; Xu, LJ	A multimodal classification method: Cow behavior pattern classification with improved EdgeNeXt using an inertial measurement unit	COMPUTERS AND ELECTRONICS IN AGRICULTURE	2024	10.1016/j.compag.2024.109453
		pets	Liu, YT; Smit, M; Andrews, C; Corner-Thomas, R; Draganova, I; Thomas, DG	Use of triaxial accelerometers and a machine learning algorithm for behavioral identification to assess the effectiveness of a joint supplement in old domestic cats (Felis catus)	JOURNAL OF ANIMAL SCIENCE	2024	10.1093/jas/skae234.061
		pets	Chen, X; Li, FZ; Li, JX; Fan, QJ; Kwan, P; Zheng, WX; Guo, LF	Development of a Device and Algorithm Research for Akhal-Teke Activity Level Analysis	APPLIED SCIENCES-BASEL	2024	10.3390/app14135424
